# Supplementary material for: A noise-reduction GWAS analysis implicates altered regulation of neurite outgrowth and guidance in autism
Source: Mol Autism. 2011 Jan 19;2:1. doi: 10.1186/2040-2392-2-1 (PMC3035032; doi:10.1186/2040-2392-2-1)
Supplement: Additional File 5 — Table S1: linkage disequilibrium (LD) blocks identified by Genome-wide Association Study - Noise Reduction (GWAS-NR). Every LD block identified by GWAS-NR and haplotype analysis with a P-value < 0.05 is listed with the chromosome start and stop position, the length in basepairs of the LD block, and the minimum GWAS-NR P-value of the block. [file 2040-2392-2-1-S5.XLS]

## Sheet: Additional Table 1
Additional Table 1. Linkage disequilibrium (LD) blocks identified by GWAS-NR.
Chr	LD Block Start	LD Block End	Length (bp)	P-value
chr9	91257623	91260211	2588	9.09091e-05
chr9	92880574	92897542	16968	0.000818182
chr9	22604985	22631633	26648	0.001
chr9	82362000	82364151	2151	0.001
chr9	91230185	91248067	17882	0.001
chr9	92877674	92880480	2806	0.001
chr9	117036446	117040855	4409	0.001
chr9	835844	835845	1	0.001275
chr9	81070962	81072227	1265	0.002
chr9	128563728	128580791	17063	0.002
chr9	129348849	129350356	1507	0.002
chr9	133223089	133228450	5361	0.002
chr9	25767761	25767762	1	0.002788
chr9	81079896	81098022	18126	0.003
chr9	100247211	100253842	6631	0.003
chr9	73392622	73418067	25445	0.004
chr9	129140126	129150232	10106	0.004
chr9	137620307	137635704	15397	0.004
chr9	76426083	76426084	1	0.004161
chr9	127883306	127883307	1	0.004329
chr9	95156970	95156971	1	0.00445
chr9	78912590	78914594	2004	0.005
chr9	100240841	100244983	4142	0.005
chr9	117028187	117035479	7292	0.005
chr9	129133725	129134347	622	0.005
chr9	76735058	76735059	1	0.005092
chr9	7789606	7792252	2646	0.006
chr9	29299713	29323883	24170	0.006
chr9	78238534	78249246	10712	0.006
chr9	78313051	78315853	2802	0.006
chr9	91226247	91229236	2989	0.006
chr9	8837233	8837234	1	0.006818
chr9	20273265	20275162	1897	0.007
chr9	28765609	28768418	2809	0.007
chr9	100217673	100259752	42079	0.007
chr9	100222519	100232811	10292	0.007
chr9	118866423	118867018	595	0.007
chr9	129314111	129322660	8549	0.007
chr9	16296571	16298000	1429	0.008
chr9	22760044	22760886	842	0.009
chr9	87213950	87219806	5856	0.009
chr9	109021302	109026648	5346	0.009
chr9	19645267	19646396	1129	0.01
chr9	22586808	22602960	16152	0.01
chr9	22629090	22631126	2036	0.01
chr9	119542086	119554504	12418	0.01
chr9	115692149	115720275	28126	0.011
chr9	132535399	132541165	5766	0.011
chr9	25919148	25928342	9194	0.012
chr9	22899348	22907331	7983	0.013
chr9	100255998	100258605	2607	0.013
chr9	111940606	111943680	3074	0.014
chr9	111947853	111948859	1006	0.015
chr9	16300620	16300723	103	0.016
chr9	26798206	26883662	85456	0.016
chr9	35472149	35480979	8830	0.016
chr9	134092075	134095765	3690	0.016
chr9	14237488	14237788	300	0.017
chr9	14352390	14354590	2200	0.017
chr9	22609733	22624275	14542	0.017
chr9	75042027	75047645	5618	0.017
chr9	91206736	91224758	18022	0.017
chr9	129329772	129348845	19073	0.017
chr9	14881670	14881810	140	0.018
chr9	16705826	16717619	11793	0.018
chr9	85909367	85914890	5523	0.019
chr9	22539702	22581196	41494	0.02
chr9	23843357	23847083	3726	0.02
chr9	118853919	118862007	8088	0.02
chr9	451505	460035	8530	0.021
chr9	20257413	20262442	5029	0.023
chr9	22909588	22915116	5528	0.023
chr9	27251384	27254556	3172	0.023
chr9	92578361	92592371	14010	0.023
chr9	27280933	27281261	328	0.025
chr9	16674058	16685690	11632	0.026
chr9	100208398	100214009	5611	0.026
chr9	14556156	14563613	7457	0.027
chr9	18337557	18339993	2436	0.027
chr9	22658988	22659166	178	0.027
chr9	78324745	78336429	11684	0.027
chr9	85905950	85906693	743	0.027
chr9	118863689	118865058	1369	0.027
chr9	18647019	18647487	468	0.028
chr9	23958420	23973817	15397	0.029
chr9	77006888	77034729	27841	0.029
chr9	123394647	123406724	12077	0.029
chr9	22637014	22648001	10987	0.03
chr9	78183876	78236937	53061	0.03
chr9	16302990	16308055	5065	0.033
chr9	137635856	137643269	7413	0.033
chr9	117043208	117092162	48954	0.034
chr9	27262426	27272154	9728	0.035
chr9	100287904	100294297	6393	0.035
chr9	116088430	116093094	4664	0.036
chr9	4592356	4605020	12664	0.037
chr9	111924303	111940020	15717	0.037
chr9	20232344	20252063	19719	0.038
chr9	22893852	22896729	2877	0.038
chr9	16277839	16296543	18704	0.04
chr9	12778784	12781031	2247	0.043
chr9	73364562	73390494	25932	0.049
chr8	95245580	95251354	5774	9.90991e-05
chr8	60092818	60095935	3117	0.001
chr8	128722183	128723297	1114	0.001
chr8	95255471	95265970	10499	0.00127273
chr8	8586842	8587665	823	0.00181818
chr8	62117524	62166007	48483	0.002
chr8	70790206	70790369	163	0.002
chr8	72431928	72434471	2543	0.002
chr8	123520056	123521501	1445	0.002
chr8	17257073	17257074	1	0.002055
chr8	1590450	1637367	46917	0.003
chr8	1612511	1612531	20	0.003
chr8	8386433	8386497	64	0.003
chr8	15486984	15491849	4865	0.003
chr8	128725833	128726459	626	0.003
chr8	141552710	141552711	1	0.003374
chr8	15104070	15104071	1	0.003649
chr8	4097308	4097440	132	0.004
chr8	10825022	10841027	16005	0.004
chr8	96978536	96982297	3761	0.004
chr8	128007941	128050431	42490	0.004
chr8	134133334	134133955	621	0.004
chr8	20570359	20570360	1	0.004452
chr8	17280639	17280640	1	0.004736
chr8	14928920	14932663	3743	0.005
chr8	22831172	22831364	192	0.005
chr8	38478625	38482629	4004	0.005
chr8	72134025	72174885	40860	0.005
chr8	4112474	4112508	34	0.006
chr8	57967108	57974183	7075	0.006
chr8	142662955	142662956	1	0.006413
chr8	3886594	3886595	1	0.006955
chr8	4560727	4600799	40072	0.007
chr8	8434086	8438133	4047	0.007
chr8	8469618	8471286	1668	0.007
chr8	95257759	95268478	10719	0.007
chr8	8406026	8411849	5823	0.008
chr8	14912533	14954280	41747	0.008
chr8	14944695	14975482	30787	0.008
chr8	35076680	35123777	47097	0.008
chr8	90918472	90945088	26616	0.008
chr8	15227296	15251546	24250	0.009
chr8	139641231	139659542	18311	0.009
chr8	8439757	8440552	795	0.01
chr8	10819098	10822945	3847	0.01
chr8	59947966	59955293	7327	0.01
chr8	90906777	90915209	8432	0.01
chr8	93662764	93682390	19626	0.01
chr8	2887382	2889977	2595	0.011
chr8	90969087	90987393	18306	0.011
chr8	124598558	124605629	7071	0.011
chr8	1619932	1628197	8265	0.012
chr8	14966090	14969668	3578	0.012
chr8	8387780	8400120	12340	0.013
chr8	62116057	62117038	981	0.013
chr8	94508365	94532025	23660	0.013
chr8	10475278	10476206	928	0.014
chr8	94392948	94421978	29030	0.014
chr8	94444531	94445020	489	0.014
chr8	130072298	130072445	147	0.014
chr8	14905780	14907805	2025	0.015
chr8	4010219	4015338	5119	0.016
chr8	10789947	10815956	26009	0.016
chr8	10772254	10787614	15360	0.017
chr8	35128244	35139007	10763	0.017
chr8	94465757	94483633	17876	0.017
chr8	8376080	8412246	36166	0.018
chr8	19018088	19020313	2225	0.018
chr8	71951678	72082124	130446	0.018
chr8	14971534	14974008	2474	0.019
chr8	31569311	31570593	1282	0.019
chr8	59962374	60006808	44434	0.019
chr8	62160654	62165144	4490	0.019
chr8	8575419	8577480	2061	0.02
chr8	101415703	101418838	3135	0.02
chr8	8476478	8498158	21680	0.021
chr8	15494780	15495892	1112	0.021
chr8	27550531	27585558	35027	0.021
chr8	38488988	38493081	4093	0.021
chr8	112340002	112428882	88880	0.021
chr8	123504327	123518131	13804	0.024
chr8	35140966	35188842	47876	0.025
chr8	53077289	53082888	5599	0.026
chr8	142107091	142110976	3885	0.029
chr8	128060885	128074016	13131	0.031
chr8	15185005	15222477	37472	0.032
chr8	127995012	128002122	7110	0.032
chr8	97103340	97112645	9305	0.033
chr8	18722837	18742311	19474	0.034
chr8	8356260	8375932	19672	0.035
chr8	57939812	57961945	22133	0.035
chr8	1568633	1589804	21171	0.036
chr8	8610918	8633022	22104	0.036
chr8	27606641	27616549	9908	0.036
chr8	63207089	63229338	22249	0.037
chr8	77390777	77408949	18172	0.037
chr8	123390361	123417419	27058	0.037
chr8	4109690	4110036	346	0.038
chr8	8413609	8422957	9348	0.038
chr8	132938948	132951876	12928	0.04
chr8	59955332	59958339	3007	0.042
chr8	4092064	4096571	4507	0.044
chr8	4477685	4478910	1225	0.044
chr8	18719096	18720801	1705	0.045
chr8	72084878	72132432	47554	0.046
chr8	96144078	96169351	25273	0.046
chr8	96189248	96201280	12032	0.048
chr8	8577599	8594630	17031	0.05
chr8	62131682	62167326	35644	0.05
chr8	96170962	96181879	10917	0.05
chr7	91895256	91895257	1	0.000789
chr7	130083924	130088545	4621	0.001
chr7	135629916	135629917	1	0.002112
chr7	96269282	96269283	1	0.002306
chr7	9967311	9967312	1	0.002327
chr7	91895235	91895236	1	0.002774
chr7	156907543	156907544	1	0.00279
chr7	157753078	157765857	12779	0.003
chr7	18605177	18605178	1	0.003055
chr7	117748209	117748210	1	0.003407
chr7	28800598	28808592	7994	0.004
chr7	29776094	29788804	12710	0.004
chr7	136791784	136801636	9852	0.004
chr7	141808781	141809654	873	0.004
chr7	154878817	154887119	8302	0.004
chr7	154957138	154957139	1	0.004333
chr7	21862412	21867449	5037	0.005
chr7	108584702	108588624	3922	0.005
chr7	86173748	86173887	139	0.006
chr7	95059205	95060755	1550	0.007
chr7	108603376	108641773	38397	0.007
chr7	27346024	27347461	1437	0.008
chr7	29607993	29614187	6194	0.008
chr7	29761550	29771928	10378	0.008
chr7	123710207	123723722	13515	0.008
chr7	154954206	154954207	1	0.008342
chr7	25875733	25880811	5078	0.009
chr7	38643662	38648936	5274	0.009
chr7	51777395	51781201	3806	0.009
chr7	69775417	69781613	6196	0.009
chr7	75224605	75225967	1362	0.009
chr7	130088754	130103922	15168	0.009
chr7	154899279	154905153	5874	0.009
chr7	81559449	81560986	1537	0.01
chr7	157840467	157857532	17065	0.01
chr7	38477312	38506260	28948	0.011
chr7	138987116	139010738	23622	0.011
chr7	151201112	151209684	8572	0.011
chr7	38501284	38503781	2497	0.012
chr7	134156251	134158627	2376	0.012
chr7	157743000	157743568	568	0.012
chr7	29618788	29625547	6759	0.013
chr7	123739711	123744440	4729	0.013
chr7	75218041	75219498	1457	0.014
chr7	11615464	11615690	226	0.015
chr7	70644605	70657769	13164	0.015
chr7	37355159	37356329	1170	0.016
chr7	38680130	38687717	7587	0.016
chr7	48846560	48848666	2106	0.016
chr7	41081089	41091972	10883	0.017
chr7	33547373	33565013	17640	0.018
chr7	144174100	144252628	78528	0.018
chr7	153864625	153884561	19936	0.018
chr7	51732914	51741836	8922	0.019
chr7	20258403	20266941	8538	0.02
chr7	108544941	108559459	14518	0.02
chr7	157806875	157828965	22090	0.021
chr7	38499182	38500497	1315	0.023
chr7	108646793	108667245	20452	0.023
chr7	151211581	151215735	4154	0.024
chr7	79206008	79259558	53550	0.027
chr7	143908690	143908798	108	0.027
chr7	146170343	146202116	31773	0.027
chr7	29036110	29041322	5212	0.028
chr7	70681551	70691674	10123	0.028
chr7	157457410	157461816	4406	0.029
chr7	9874252	9891283	17031	0.032
chr7	25966662	25993764	27102	0.032
chr7	108543914	108544797	883	0.033
chr7	41053681	41079788	26107	0.034
chr7	30714848	30727735	12887	0.035
chr7	38511904	38512555	651	0.035
chr7	136812928	136827038	14110	0.036
chr7	38515671	38530136	14465	0.037
chr7	33016109	33094064	77955	0.042
chr7	134121277	134121751	474	0.05
chr7	134141002	134154559	13557	0.05
chr6	134596031	134604849	8818	0.000181818
chr6	6108087	6109169	1082	0.000454546
chr6	76814946	76856840	41894	0.000545454
chr6	73587048	73590572	3524	0.000727273
chr6	116011990	116044957	32967	0.000727273
chr6	163206342	163232835	26493	0.000818182
chr6	72742976	72745743	2767	0.001
chr6	163221497	163224280	2783	0.001
chr6	163225416	163232680	7264	0.001
chr6	110762475	110762476	1	0.001063
chr6	688995	698586	9591	0.002
chr6	76793716	76804664	10948	0.002
chr6	165428276	165428277	1	0.002491
chr6	168820471	168820472	1	0.00257
chr6	2788334	2788335	1	0.002926
chr6	128614517	128614570	53	0.003
chr6	163194296	163204028	9732	0.003
chr6	31351863	31351864	1	0.003941
chr6	15413121	15465278	52157	0.004
chr6	41825886	41846136	20250	0.004
chr6	54740079	54765636	25557	0.004
chr6	106617688	106618625	937	0.004
chr6	109236377	109274927	38550	0.004
chr6	163236402	163241222	4820	0.004
chr6	112288723	112288724	1	0.004287
chr6	4559057	4560654	1597	0.005
chr6	134529361	134530653	1292	0.006
chr6	20228939	20236536	7597	0.007
chr6	16814020	16814150	130	0.009
chr6	54802495	54822594	20099	0.009
chr6	147288187	147330398	42211	0.01
chr6	156793395	156803030	9635	0.01
chr6	116066757	116089663	22906	0.011
chr6	22562954	22584187	21233	0.013
chr6	47136410	47168995	32585	0.013
chr6	647434	687311	39877	0.014
chr6	15393634	15408569	14935	0.014
chr6	85184648	85192305	7657	0.014
chr6	91583221	91590812	7591	0.014
chr6	115729115	115911619	182504	0.014
chr6	89794219	89794493	274	0.015
chr6	116047377	116052972	5595	0.015
chr6	16772544	16778880	6336	0.016
chr6	54812575	54819430	6855	0.016
chr6	6110467	6114217	3750	0.017
chr6	99245596	99247213	1617	0.017
chr6	47128226	47154150	25924	0.018
chr6	77454114	77457571	3457	0.018
chr6	96470295	96476953	6658	0.018
chr6	47109571	47118856	9285	0.02
chr6	54741994	54750331	8337	0.02
chr6	54753056	54790783	37727	0.02
chr6	115916375	116001782	85407	0.02
chr6	147392995	147399606	6611	0.021
chr6	6114655	6115448	793	0.022
chr6	47186418	47189989	3571	0.023
chr6	91596967	91597253	286	0.025
chr6	70835202	70853842	18640	0.026
chr6	76770474	76792180	21706	0.026
chr6	156756591	156764152	7561	0.027
chr6	151507146	151512679	5533	0.029
chr6	102596103	102616945	20842	0.03
chr6	115697120	115717866	20746	0.03
chr6	161811188	161814964	3776	0.03
chr6	674037	686043	12006	0.031
chr6	89655885	89707641	51756	0.032
chr6	11351122	11351843	721	0.035
chr6	133501326	133534200	32874	0.035
chr6	133417834	133501387	83553	0.038
chr6	147330956	147356989	26033	0.04
chr6	163465302	163466489	1187	0.04
chr6	4591577	4601096	9519	0.041
chr6	96481579	96516145	34566	0.041
chr6	152685658	152702530	16872	0.041
chr6	641058	652656	11598	0.042
chr6	15383284	15389433	6149	0.043
chr6	108095770	108099494	3724	0.045
chr6	166311665	166324325	12660	0.047
chr6	90893615	90958987	65372	0.048
chr5	16432078	16456075	23997	8.10811e-05
chr5	141623150	141632275	9125	0.000454546
chr5	169760135	169760334	199	0.000454546
chr5	100635593	100637822	2229	0.000545454
chr5	95076373	95076374	1	0.000918
chr5	35578717	35616167	37450	0.001
chr5	58701879	58712990	11111	0.001
chr5	31929042	31929043	1	0.001279
chr5	108489491	108489492	1	0.001863
chr5	34444529	34445932	1403	0.002
chr5	35508357	35570882	62525	0.002
chr5	165128137	165132181	4044	0.002
chr5	8723219	8723220	1	0.002304
chr5	179519062	179519063	1	0.002591
chr5	95067424	95067425	1	0.002613
chr5	16424389	16432041	7652	0.003
chr5	58713256	58758006	44750	0.003
chr5	80400296	80400810	514	0.003
chr5	58717783	58718578	795	0.004
chr5	90937093	90949070	11977	0.004
chr5	169799522	169802093	2571	0.004
chr5	132578729	132578730	1	0.004008
chr5	132586653	132586654	1	0.004394
chr5	2778974	2778975	1	0.004477
chr5	28736653	28755851	19198	0.006
chr5	58865534	58865902	368	0.006
chr5	80355475	80356447	972	0.006
chr5	98551702	98552396	694	0.006
chr5	115751309	115753690	2381	0.006
chr5	157673180	157674339	1159	0.006
chr5	169802222	169802892	670	0.006
chr5	58661886	58669229	7343	0.007
chr5	58758175	58764672	6497	0.007
chr5	72601244	72605701	4457	0.007
chr5	52337473	52359325	21852	0.009
chr5	56076706	56076821	115	0.009
chr5	146146571	146149410	2839	0.009
chr5	11769407	11790875	21468	0.01
chr5	58691497	58697354	5857	0.01
chr5	58698010	58699588	1578	0.01
chr5	72470057	72495882	25825	0.011
chr5	167569852	167570171	319	0.011
chr5	169762171	169762897	726	0.011
chr5	25815643	25822534	6891	0.013
chr5	51938786	51940364	1578	0.013
chr5	115451430	115453295	1865	0.013
chr5	25940907	25943666	2759	0.014
chr5	112420799	112421199	400	0.014
chr5	58751590	58757366	5776	0.015
chr5	62520634	62526163	5529	0.015
chr5	73108110	73112267	4157	0.015
chr5	80337443	80347973	10530	0.015
chr5	148265790	148273115	7325	0.016
chr5	27202417	27253066	50649	0.017
chr5	34464050	34522293	58243	0.018
chr5	125094110	125116160	22050	0.018
chr5	131780519	131783550	3031	0.018
chr5	134670014	134672754	2740	0.018
chr5	11560294	11560368	74	0.019
chr5	25830584	25844156	13572	0.021
chr5	62539830	62565442	25612	0.021
chr5	122481551	122487768	6217	0.021
chr5	6575653	6576738	1085	0.022
chr5	33594301	33599737	5436	0.023
chr5	37859997	37868555	8558	0.023
chr5	111522002	111525257	3255	0.023
chr5	146159224	146198419	39195	0.023
chr5	112421382	112424073	2691	0.024
chr5	120891097	120922739	31642	0.024
chr5	121902733	121942355	39622	0.024
chr5	154424133	154427728	3595	0.024
chr5	26052120	26084219	32099	0.026
chr5	11716510	11735787	19277	0.029
chr5	26008578	26024041	15463	0.029
chr5	28760982	28799409	38427	0.029
chr5	58669849	58689140	19291	0.029
chr5	132503213	132510417	7204	0.029
chr5	16733772	16737109	3337	0.031
chr5	167547307	167552848	5541	0.031
chr5	25946686	26003460	56774	0.033
chr5	23342057	23361189	19132	0.034
chr5	83165288	83182789	17501	0.035
chr5	145155140	145190234	35094	0.036
chr5	5881805	5891642	9837	0.037
chr5	9719545	9748667	29122	0.04
chr5	25858556	25875386	16830	0.04
chr5	100729499	100749390	19891	0.04
chr5	27248290	27322723	74433	0.042
chr5	80348632	80352442	3810	0.042
chr5	6544532	6557171	12639	0.043
chr5	155225365	155251753	26388	0.046
chr5	75728732	75739841	11109	0.047
chr5	111509595	111513271	3676	0.047
chr5	132516339	132527977	11638	0.047
chr5	72551840	72597052	45212	0.048
chr4	140639700	140644454	4754	9.09091e-05
chr4	140649005	140662966	13961	9.09091e-05
chr4	83878052	83892809	14757	0.000454546
chr4	40635435	40635436	1	0.000622
chr4	88500206	88509289	9083	0.000727273
chr4	138821160	138828912	7752	0.001
chr4	182151597	182157477	5880	0.001
chr4	188823847	188827597	3750	0.001
chr4	189196698	189208483	11785	0.001
chr4	25741459	25741460	1	0.001414
chr4	85301318	85301319	1	0.001614
chr4	44045770	44072251	26481	0.00181818
chr4	88379042	88381717	2675	0.002
chr4	188845047	188883839	38792	0.002
chr4	188853414	188878585	25171	0.002
chr4	188885812	188887227	1415	0.002
chr4	170894603	170894604	1	0.002107
chr4	88386902	88413194	26292	0.003
chr4	149813939	149838825	24886	0.003
chr4	189190509	189195153	4644	0.003
chr4	186172253	186172254	1	0.003611
chr4	182314469	182314470	1	0.00386
chr4	25742806	25742807	1	0.003887
chr4	186666968	186666969	1	0.003889
chr4	61844734	61846104	1370	0.004
chr4	88375963	88378964	3001	0.004
chr4	88418508	88450022	31514	0.004
chr4	88499526	88527439	27913	0.004
chr4	88510257	88526276	16019	0.004
chr4	153137896	153137897	1	0.004894
chr4	5986307	5990100	3793	0.005
chr4	40013107	40013212	105	0.005
chr4	149780254	149810031	29777	0.005
chr4	176724617	176734289	9672	0.005
chr4	61825618	61843068	17450	0.006
chr4	181028938	181035880	6942	0.006
chr4	187949369	187949370	1	0.006164
chr4	13834287	13854427	20140	0.007
chr4	90008501	90010177	1676	0.007
chr4	176790331	176797085	6754	0.007
chr4	187944792	187944793	1	0.008298
chr4	13876594	13879456	2862	0.009
chr4	111292434	111332237	39803	0.009
chr4	131462277	131486271	23994	0.009
chr4	131816202	131839933	23731	0.009
chr4	149833589	149838688	5099	0.009
chr4	176782318	176797541	15223	0.009
chr4	8406790	8418699	11909	0.011
chr4	88531528	88568046	36518	0.011
chr4	5264994	5266184	1190	0.012
chr4	13562811	13563713	902	0.012
chr4	33999572	34017447	17875	0.012
chr4	88721800	88729582	7782	0.012
chr4	13872299	13876339	4040	0.013
chr4	131488894	131502424	13530	0.013
chr4	149845207	149901278	56071	0.014
chr4	188831812	188837380	5568	0.014
chr4	4645644	4646708	1064	0.017
chr4	10808450	10845039	36589	0.017
chr4	43974107	44042789	68682	0.018
chr4	131798118	131814073	15955	0.021
chr4	37262065	37268523	6458	0.022
chr4	13864964	13871065	6101	0.023
chr4	3638126	3653067	14941	0.024
chr4	33627048	33826359	199311	0.024
chr4	33830484	33986938	156454	0.025
chr4	21231546	21238963	7417	0.026
chr4	127194651	127229301	34650	0.026
chr4	181009698	181025078	15380	0.026
chr4	176803545	176805710	2165	0.027
chr4	5258468	5263193	4725	0.028
chr4	38628425	38635890	7465	0.028
chr4	43847007	43882439	35432	0.029
chr4	13647032	13672747	25715	0.03
chr4	62225552	62251283	25731	0.031
chr4	88457472	88494390	36918	0.032
chr4	43885151	43929316	44165	0.033
chr4	190573797	190587294	13497	0.034
chr4	58973861	59040671	66810	0.036
chr4	90270317	90278457	8140	0.036
chr4	91743308	91785898	42590	0.036
chr4	88430080	88449124	19044	0.037
chr4	155494510	155514526	20016	0.039
chr4	123112641	123119979	7338	0.04
chr4	181035958	181036139	181	0.041
chr4	88581928	88601499	19571	0.043
chr4	182171100	182178636	7536	0.045
chr4	188902608	188927301	24693	0.046
chr4	30880961	30911109	30148	0.048
chr4	127236442	127313209	76767	0.048
chr4	131669886	131675735	5849	0.048
chr4	161614321	161641839	27518	0.048
chr4	176742082	176778891	36809	0.05
chr3	5699642	5704325	4683	1.8018e-05
chr3	157972203	157996102	23899	9.09091e-05
chr3	74525658	74534771	9113	0.000181818
chr3	180926125	180943938	17813	0.000272727
chr3	74544482	74573112	28630	0.000454546
chr3	124781305	124819672	38367	0.001
chr3	134674859	134723796	48937	0.001
chr3	144551994	144569015	17021	0.001
chr3	181171958	181174391	2433	0.001
chr3	180965176	180981379	16203	0.00172727
chr3	5705884	5714027	8143	0.002
chr3	40993927	41002342	8415	0.002
chr3	41012621	41014911	2290	0.002
chr3	51902638	51937121	34483	0.002
chr3	76307730	76333818	26088	0.002
chr3	155577778	155581879	4101	0.002
chr3	157216750	157218708	1958	0.002
chr3	181179413	181192622	13209	0.002
chr3	189022827	189026269	3442	0.002
chr3	21062223	21062224	1	0.002251
chr3	102244528	102247547	3019	0.00263636
chr3	180918992	180924115	5123	0.00281818
chr3	134671882	134673783	1901	0.003
chr3	139005299	139016209	10910	0.003
chr3	69038281	69038282	1	0.003042
chr3	16474007	16474008	1	0.003811
chr3	150525821	150525822	1	0.003844
chr3	30178481	30182671	4190	0.004
chr3	76287406	76298335	10929	0.004
chr3	174272413	174306543	34130	0.004
chr3	196003337	196003338	1	0.004079
chr3	30209620	30210225	605	0.005
chr3	120282372	120300085	17713	0.005
chr3	109601761	109601762	1	0.005452
chr3	24908279	24908280	1	0.005597
chr3	143894914	143899760	4846	0.006
chr3	154198704	154204665	5961	0.006
chr3	171138499	171158654	20155	0.006
chr3	187427531	187439841	12310	0.006
chr3	33000114	33000115	1	0.006358
chr3	61550464	61556848	6384	0.007
chr3	135201105	135201309	204	0.007
chr3	174256252	174270514	14262	0.007
chr3	189069696	189070613	917	0.007
chr3	65014025	65022643	8618	0.008
chr3	110161100	110164581	3481	0.008
chr3	62634698	62638382	3684	0.009
chr3	177716649	177721004	4355	0.009
chr3	104855337	104877189	21852	0.01
chr3	176853293	176892871	39578	0.01
chr3	37841759	37842508	749	0.011
chr3	175824688	175839182	14494	0.011
chr3	188708110	188715851	7741	0.011
chr3	6756329	6756909	580	0.012
chr3	74486420	74492020	5600	0.012
chr3	110121809	110122074	265	0.012
chr3	157196898	157213484	16586	0.012
chr3	120021798	120032034	10236	0.013
chr3	46638376	46641351	2975	0.014
chr3	176700700	176707153	6453	0.014
chr3	188985407	188993695	8288	0.014
chr3	85010495	85014013	3518	0.015
chr3	106390387	106390621	234	0.015
chr3	155195292	155195778	486	0.015
chr3	174325776	174333871	8095	0.015
chr3	30211313	30233526	22213	0.016
chr3	154207097	154208836	1739	0.019
chr3	63402366	63402459	93	0.02
chr3	174315611	174336658	21047	0.02
chr3	62653111	62653876	765	0.021
chr3	172550451	172559287	8836	0.021
chr3	181160829	181167487	6658	0.025
chr3	6760430	6764265	3835	0.026
chr3	62638559	62683482	44923	0.027
chr3	176451247	176459489	8242	0.027
chr3	180872350	180876817	4467	0.027
chr3	9262737	9274830	12093	0.028
chr3	157165464	157194940	29476	0.028
chr3	125785078	125813434	28356	0.029
chr3	9585120	9591140	6020	0.03
chr3	158637555	158648817	11262	0.03
chr3	180948452	180955368	6916	0.03
chr3	13539048	13546802	7754	0.031
chr3	70390295	70403554	13259	0.031
chr3	74562933	74570462	7529	0.032
chr3	189075490	189079438	3948	0.032
chr3	62684106	62704760	20654	0.033
chr3	29569414	29577145	7731	0.035
chr3	39978163	39978902	739	0.04
chr3	58589443	58594562	5119	0.04
chr3	125767015	125782947	15932	0.041
chr3	6739281	6754075	14794	0.043
chr3	175839670	175843143	3473	0.043
chr3	62655369	62661693	6324	0.044
chr3	152910551	152945355	34804	0.044
chr3	11836966	11853732	16766	0.045
chr3	155438640	155516737	78097	0.045
chr3	22598608	22606597	7989	0.047
chr3	176689377	176699547	10170	0.048
chr3	125804583	125809491	4908	0.049
chr3	140867947	140893721	25774	0.05
chr22	38341643	38349719	8076	1.8018e-05
chr22	18567575	18569077	1502	0.000363636
chr22	36890691	36921136	30445	0.001
chr22	37152246	37156745	4499	0.001
chr22	43148199	43156806	8607	0.001
chr22	48132919	48135716	2797	0.001
chr22	33867036	33884582	17546	0.00109091
chr22	26086300	26096075	9775	0.002
chr22	36925357	36932086	6729	0.002
chr22	15966471	15967975	1504	0.003
chr22	38307985	38341219	33234	0.004
chr22	25084350	25084405	55	0.005
chr22	32088736	32096355	7619	0.007
chr22	23945710	23945711	1	0.007343
chr22	37161150	37170283	9133	0.008
chr22	25987507	25987544	37	0.009
chr22	46706034	46735527	29493	0.011
chr22	35639992	35647794	7802	0.012
chr22	46555728	46562553	6825	0.016
chr22	42979254	42989068	9814	0.017
chr22	38350822	38366544	15722	0.018
chr22	46537650	46540795	3145	0.021
chr22	32237964	32265350	27386	0.022
chr22	45989865	46026897	37032	0.023
chr22	47221783	47234076	12293	0.034
chr22	31238005	31243298	5293	0.044
chr21	35569435	35577148	7713	9.09091e-05
chr21	23753899	23759301	5402	0.000181818
chr21	46197506	46197840	334	0.000181818
chr21	26717297	26717298	1	0.00062
chr21	46067502	46073891	6389	0.001
chr21	46145233	46184766	39533	0.001
chr21	20302190	20306221	4031	0.002
chr21	21345875	21352563	6688	0.002
chr21	46198033	46201724	3691	0.002
chr21	46203783	46217696	13913	0.002
chr21	26716889	26716890	1	0.002098
chr21	18843067	18845882	2815	0.003
chr21	35563141	35567003	3862	0.003
chr21	45526934	45536335	9401	0.004
chr21	45858333	46051323	192990	0.006
chr21	46074667	46137228	62561	0.007
chr21	45255220	45255221	1	0.007135
chr21	18831102	18841324	10222	0.009
chr21	23752527	23753051	524	0.01
chr21	23827674	23842142	14468	0.01
chr21	42751033	42754127	3094	0.01
chr21	46186652	46193618	6966	0.014
chr21	23761888	23788315	26427	0.015
chr21	35554169	35562415	8246	0.015
chr21	44512009	44520453	8444	0.016
chr21	23747666	23752436	4770	0.029
chr21	23732630	23746337	13707	0.031
chr21	22429921	22483230	53309	0.05
chr20	44400065	44404617	4552	0.000363636
chr20	36674180	36674181	1	0.000785
chr20	45768328	45769433	1105	0.001
chr20	36679372	36679373	1	0.001368
chr20	45728132	45737138	9006	0.00181818
chr20	15764005	15765106	1101	0.002
chr20	54720974	54720975	1	0.002316
chr20	44702963	44730847	27884	0.003
chr20	50673902	50679095	5193	0.003
chr20	52281853	52281854	1	0.003411
chr20	44867730	44867806	76	0.004
chr20	50651766	50652160	394	0.004
chr20	52854970	52855025	55	0.004
chr20	52857941	52858624	683	0.004
chr20	46457770	46457771	1	0.004169
chr20	1241247	1241248	1	0.004187
chr20	41161260	41161261	1	0.004265
chr20	56821249	56821250	1	0.004314
chr20	23079695	23081689	1994	0.005
chr20	11006072	11007873	1801	0.006
chr20	56613415	56616662	3247	0.007
chr20	15755441	15756549	1108	0.008
chr20	61061227	61061813	586	0.008
chr20	44905731	44915117	9386	0.009
chr20	59280464	59280666	202	0.01
chr20	2119927	2122119	2192	0.011
chr20	39781687	39799195	17508	0.014
chr20	42213164	42220206	7042	0.014
chr20	15757996	15763316	5320	0.015
chr20	58633077	58633322	245	0.016
chr20	59299568	59311662	12094	0.016
chr20	23081796	23089655	7859	0.018
chr20	18923999	18941730	17731	0.02
chr20	44920398	44926671	6273	0.021
chr20	45759188	45765623	6435	0.021
chr20	40362399	40363108	709	0.022
chr20	61064798	61069919	5121	0.024
chr20	44649420	44660930	11510	0.026
chr20	44862179	44866215	4036	0.026
chr20	50655653	50670431	14778	0.032
chr20	42017812	42021493	3681	0.033
chr20	44874005	44903455	29450	0.033
chr20	52856429	52857321	892	0.033
chr20	15767080	15796879	29799	0.038
chr20	45744925	45755083	10158	0.044
chr20	49158155	49166946	8791	0.044
chr20	30568637	30641647	73010	0.045
chr20	48458994	48470468	11474	0.046
chr20	42208871	42210651	1780	0.05
chr2	20444539	20446116	1577	1.80018e-06
chr2	230228857	230230642	1785	2.7027e-05
chr2	14064899	14079516	14617	9.09091e-05
chr2	98342417	98364441	22024	9.09091e-05
chr2	77440189	77449412	9223	9.90991e-05
chr2	29151876	29156336	4460	0.000363636
chr2	14055256	14064769	9513	0.000454546
chr2	98354650	98358545	3895	0.000454546
chr2	195666998	195666999	1	0.000578
chr2	14000228	14015067	14839	0.000636364
chr2	48676044	48692459	16415	0.000636364
chr2	69208204	69224275	16071	0.000636364
chr2	43290258	43300120	9862	0.000818182
chr2	105955162	105955449	287	0.000818182
chr2	154541672	154541673	1	0.000926
chr2	230232548	230236045	3497	0.001
chr2	38250946	38250947	1	0.001713
chr2	46440538	46446028	5490	0.002
chr2	64677352	64677852	500	0.002
chr2	67683783	67690011	6228	0.002
chr2	79888880	79903226	14346	0.002
chr2	195677764	195677765	1	0.002197
chr2	197786122	197786123	1	0.002917
chr2	14025329	14039507	14178	0.003
chr2	40035896	40036288	392	0.003
chr2	45013438	45024019	10581	0.003
chr2	159254003	159272696	18693	0.003
chr2	180884703	180895123	10420	0.003
chr2	38257890	38257891	1	0.00366
chr2	85823031	85823032	1	0.003769
chr2	11909579	11923601	14022	0.004
chr2	154255169	154257351	2182	0.004
chr2	195670949	195670950	1	0.004038
chr2	85677762	85677763	1	0.004052
chr2	29161348	29175888	14540	0.005
chr2	69183622	69183788	166	0.005
chr2	71884268	71884680	412	0.005
chr2	167673563	167705555	31992	0.005
chr2	178760198	178774689	14491	0.005
chr2	43255801	43266618	10817	0.006
chr2	45016122	45021074	4952	0.006
chr2	46444295	46445510	1215	0.006
chr2	117616056	117663355	47299	0.006
chr2	159247763	159253552	5789	0.006
chr2	218519153	218524323	5170	0.007
chr2	224547940	224554259	6319	0.007
chr2	240028694	240047993	19299	0.007
chr2	69182387	69183276	889	0.008
chr2	220700387	220704189	3802	0.008
chr2	233642819	233652554	9735	0.008
chr2	29385671	29385895	224	0.009
chr2	154204396	154216235	11839	0.009
chr2	230892030	230892350	320	0.009
chr2	11129490	11138013	8523	0.01
chr2	29353460	29382548	29088	0.01
chr2	129372152	129457387	85235	0.01
chr2	154249334	154253699	4365	0.01
chr2	671739	678744	7005	0.011
chr2	50666024	50668472	2448	0.011
chr2	79849066	79849412	346	0.011
chr2	150910080	150927335	17255	0.011
chr2	105921422	105954952	33530	0.012
chr2	146221152	146227765	6613	0.012
chr2	29386849	29387286	437	0.013
chr2	63790886	63846734	55848	0.013
chr2	167705724	167763985	58261	0.013
chr2	217459791	217463527	3736	0.013
chr2	19781723	19789993	8270	0.015
chr2	43226155	43270587	44432	0.017
chr2	69173845	69181722	7877	0.017
chr2	224634602	224637656	3054	0.017
chr2	20141229	20168380	27151	0.018
chr2	113728566	113733499	4933	0.018
chr2	21282703	21305109	22406	0.021
chr2	54786020	54817525	31505	0.021
chr2	174022407	174026190	3783	0.021
chr2	178736197	178756801	20604	0.021
chr2	43217256	43225046	7790	0.022
chr2	146229777	146233084	3307	0.022
chr2	167770862	167774312	3450	0.022
chr2	23493485	23554609	61124	0.023
chr2	163129307	163187280	57973	0.023
chr2	20290672	20435575	144903	0.024
chr2	54859153	54863619	4466	0.024
chr2	98315832	98333686	17854	0.024
chr2	136791758	136818641	26883	0.024
chr2	64668269	64672368	4099	0.025
chr2	169260137	169291395	31258	0.025
chr2	191215018	191272236	57218	0.025
chr2	237217780	237233481	15701	0.025
chr2	154648635	154663473	14838	0.026
chr2	167653660	167691222	37562	0.026
chr2	206402426	206404545	2119	0.026
chr2	48699522	48703734	4212	0.027
chr2	67774434	67774519	85	0.027
chr2	180799186	180813502	14316	0.028
chr2	184312430	184341764	29334	0.029
chr2	204687856	204707718	19862	0.029
chr2	13727557	13732712	5155	0.031
chr2	67691978	67722236	30258	0.031
chr2	159276063	159283800	7737	0.031
chr2	47713826	47716579	2753	0.032
chr2	174139071	174148125	9054	0.033
chr2	148773591	148779983	6392	0.034
chr2	159268294	159272522	4228	0.034
chr2	169377277	169381125	3848	0.034
chr2	191014228	191030042	15814	0.034
chr2	146172331	146216351	44020	0.035
chr2	178782922	178794325	11403	0.035
chr2	20534657	20545974	11317	0.036
chr2	67550185	67564972	14787	0.036
chr2	150743177	150771972	28795	0.036
chr2	224623044	224633661	10617	0.037
chr2	230871242	230889159	17917	0.038
chr2	230890931	230891565	634	0.039
chr2	174077625	174125226	47601	0.042
chr2	17130302	17136710	6408	0.045
chr2	150863814	150892926	29112	0.046
chr2	180815911	180877416	61505	0.046
chr2	230865771	230870585	4814	0.047
chr2	180898965	181018761	119796	0.048
chr2	150779161	150834649	55488	0.049
chr2	59987069	59988852	1783	0.05
chr19	33328072	33358519	30447	0.000818182
chr19	33278701	33321252	42551	0.001
chr19	55795173	55795195	22	0.002
chr19	46675662	46675968	306	0.003
chr19	11731583	11731584	1	0.003995
chr19	46680978	46693050	12072	0.004
chr19	59916072	59916697	625	0.004
chr19	4284711	4297348	12637	0.007
chr19	46711027	46741661	30634	0.013
chr19	16356774	16357792	1018	0.015
chr19	8369631	8373235	3604	0.016
chr19	8398574	8401765	3191	0.018
chr19	51098303	51100852	2549	0.019
chr19	4261327	4271218	9891	0.02
chr19	33257611	33261241	3630	0.024
chr19	18336675	18340647	3972	0.031
chr19	5561045	5588962	27917	0.044
chr19	3396721	3403683	6962	0.046
chr19	6706155	6718743	12588	0.046
chr19	36580239	36639376	59137	0.048
chr19	36543117	36576886	33769	0.05
chr18	23755999	23756789	790	0.001
chr18	65507016	65511435	4419	0.001
chr18	74911018	74913438	2420	0.001
chr18	23460730	23482826	22096	0.002
chr18	75046103	75052718	6615	0.002
chr18	72553731	72561963	8232	0.003
chr18	56916439	56916440	1	0.003111
chr18	8464350	8469685	5335	0.004
chr18	65487173	65514175	27002	0.004
chr18	74914233	75041223	126990	0.004
chr18	14061522	14077956	16434	0.005
chr18	72194339	72197571	3232	0.005
chr18	62850164	62858715	8551	0.006
chr18	65514694	65516565	1871	0.008
chr18	46120629	46152002	31373	0.01
chr18	22306656	22313254	6598	0.011
chr18	22316209	22317693	1484	0.011
chr18	62726211	62730185	3974	0.011
chr18	34093251	34093363	112	0.014
chr18	73247400	73256562	9162	0.015
chr18	69087661	69089156	1495	0.018
chr18	72298989	72317756	18767	0.018
chr18	22319667	22320663	996	0.019
chr18	74883300	74908769	25469	0.022
chr18	23486265	23492112	5847	0.023
chr18	76080560	76116152	35592	0.028
chr18	31115275	31222287	107012	0.029
chr18	62731646	62747566	15920	0.029
chr18	75057779	75109618	51839	0.035
chr18	32259691	32264678	4987	0.037
chr18	75940080	75962647	22567	0.038
chr18	22569191	22577748	8557	0.045
chr18	23642298	23650448	8150	0.045
chr18	22559807	22567652	7845	0.046
chr18	12917114	12919767	2653	0.048
chr17	29822038	29822969	931	0.000272727
chr17	62176152	62176153	1	0.000962
chr17	3613611	3613612	1	0.001088
chr17	52188347	52188348	1	0.00173
chr17	29857275	29861005	3730	0.002
chr17	29812557	29855156	42599	0.003
chr17	74775597	74775796	199	0.003
chr17	74723076	74723077	1	0.003876
chr17	5721124	5736477	15353	0.004
chr17	14856672	14858330	1658	0.004
chr17	10112605	10112606	1	0.004532
chr17	52701969	52707681	5712	0.005
chr17	14820048	14826612	6564	0.006
chr17	45991996	46000201	8205	0.006
chr17	70527851	70528216	365	0.006
chr17	73294505	73303035	8530	0.006
chr17	68784582	68785594	1012	0.007
chr17	68771152	68775438	4286	0.009
chr17	74776077	74776367	290	0.009
chr17	74033232	74043209	9977	0.01
chr17	74773715	74774551	836	0.01
chr17	2772288	2774129	1841	0.011
chr17	889829	893983	4154	0.012
chr17	10169540	10173036	3496	0.013
chr17	29799165	29835900	36735	0.013
chr17	13228851	13232871	4020	0.015
chr17	1156618	1156739	121	0.016
chr17	29824175	29834586	10411	0.017
chr17	47845191	47935088	89897	0.018
chr17	14859049	14862651	3602	0.019
chr17	1854963	1864360	9397	0.02
chr17	29837167	29846913	9746	0.02
chr17	73976511	73984169	7658	0.02
chr17	36306423	36312010	5587	0.021
chr17	46020143	46029544	9401	0.028
chr17	29780651	29795821	15170	0.029
chr17	46000610	46014842	14232	0.032
chr17	62456977	62462327	5350	0.033
chr17	29239620	29259978	20358	0.043
chr17	68790130	68792317	2187	0.043
chr17	36319394	36332351	12957	0.044
chr17	46035656	46040791	5135	0.045
chr16	7345783	7349236	3453	3.6036e-05
chr16	60904728	60917969	13241	9.09091e-05
chr16	7326524	7360487	33963	0.000181818
chr16	6131410	6137800	6390	0.001
chr16	62797203	62797204	1	0.001297
chr16	7364537	7367843	3306	0.00136364
chr16	62791955	62791956	1	0.001663
chr16	7242055	7256644	14589	0.002
chr16	34455044	34464860	9816	0.002
chr16	56229407	56235074	5667	0.002
chr16	62807919	62807920	1	0.002333
chr16	77521269	77521270	1	0.002939
chr16	7127759	7128254	495	0.003
chr16	20231902	20233908	2006	0.003
chr16	56223857	56226257	2400	0.003
chr16	56233922	56234402	480	0.003
chr16	57773110	57790679	17569	0.003
chr16	71455849	71464559	8710	0.003
chr16	79257823	79263652	5829	0.003
chr16	84535003	84539802	4799	0.003
chr16	82770211	82770212	1	0.003708
chr16	7248898	7250509	1611	0.004
chr16	8016009	8024801	8792	0.004
chr16	72207007	72208354	1347	0.004
chr16	81750763	81750764	1	0.004277
chr16	57020128	57025712	5584	0.005
chr16	85460085	85467105	7020	0.005
chr16	78341390	78341391	1	0.005918
chr16	6121852	6128505	6653	0.006
chr16	6145210	6145325	115	0.006
chr16	7276323	7286099	9776	0.006
chr16	7304524	7345612	41088	0.006
chr16	7644204	7647920	3716	0.006
chr16	83275724	83278902	3178	0.006
chr16	83454754	83461229	6475	0.006
chr16	72081673	72082738	1065	0.007
chr16	6107497	6146551	39054	0.008
chr16	76130456	76131521	1065	0.008
chr16	76006247	76009936	3689	0.009
chr16	79273633	79295143	21510	0.009
chr16	82246644	82253633	6989	0.009
chr16	6092775	6104746	11971	0.012
chr16	7212848	7222506	9658	0.012
chr16	83281757	83282391	634	0.012
chr16	6147843	6150984	3141	0.013
chr16	71415045	71446695	31650	0.013
chr16	7353356	7355785	2429	0.014
chr16	48314718	48316095	1377	0.014
chr16	13572443	13573064	621	0.015
chr16	85283402	85284439	1037	0.015
chr16	48308060	48313960	5900	0.016
chr16	7649204	7653117	3913	0.017
chr16	48365223	48371167	5944	0.017
chr16	72102524	72110001	7477	0.017
chr16	81083031	81087528	4497	0.018
chr16	84824039	84831258	7219	0.018
chr16	20242826	20246632	3806	0.019
chr16	49475346	49479621	4275	0.019
chr16	6111219	6117658	6439	0.021
chr16	76102583	76127850	25267	0.021
chr16	4171513	4180908	9395	0.024
chr16	6140329	6140589	260	0.029
chr16	7656178	7658288	2110	0.029
chr16	81544689	81546478	1789	0.029
chr16	7390547	7394555	4008	0.032
chr16	85467695	85485936	18241	0.04
chr16	60842865	60860785	17920	0.041
chr16	72110144	72120092	9948	0.044
chr16	48046895	48052382	5487	0.045
chr16	81578029	81578930	901	0.045
chr16	79030519	79033683	3164	0.048
chr16	82268563	82271433	2870	0.048
chr15	99878988	99904291	25303	0.000636364
chr15	52029248	52033314	4066	0.000727273
chr15	77394932	77401279	6347	0.001
chr15	55550032	55550085	53	0.002
chr15	57135221	57180303	45082	0.003
chr15	44445685	44449813	4128	0.004
chr15	57122100	57128938	6838	0.004
chr15	52075850	52078855	3005	0.005
chr15	77404564	77411863	7299	0.005
chr15	99007419	99014528	7109	0.005
chr15	43508007	43527684	19677	0.007
chr15	91868269	91875035	6766	0.007
chr15	90104981	90104982	1	0.007633
chr15	33806270	33806366	96	0.008
chr15	55714099	55716953	2854	0.009
chr15	93671981	93683850	11869	0.01
chr15	77373416	77389994	16578	0.012
chr15	76713073	76717565	4492	0.013
chr15	55596751	55614936	18185	0.014
chr15	50898804	50953478	54674	0.015
chr15	52063843	52080909	17066	0.016
chr15	86465680	86469505	3825	0.016
chr15	94026225	94036581	10356	0.017
chr15	37943010	37944606	1596	0.02
chr15	86470167	86471762	1595	0.024
chr15	32939941	32966935	26994	0.026
chr15	35119401	35122349	2948	0.027
chr15	25658793	25661673	2880	0.03
chr15	86460910	86462743	1833	0.03
chr15	91869466	91886240	16774	0.035
chr15	55697456	55707422	9966	0.037
chr15	32984170	33046668	62498	0.042
chr15	55740856	55744606	3750	0.046
chr15	77417006	77439797	22791	0.046
chr15	32905006	32934637	29631	0.047
chr15	85151860	85162986	11126	0.047
chr14	51899861	51937486	37625	0.001
chr14	80502299	80504952	2653	0.001
chr14	89354492	89369616	15124	0.001
chr14	32981820	32981821	1	0.001292
chr14	48280344	48290560	10216	0.002
chr14	76501511	76502325	814	0.002
chr14	32983295	32983296	1	0.004395
chr14	80069595	80069596	1	0.006308
chr14	33018997	33018998	1	0.006854
chr14	23559445	23570940	11495	0.007
chr14	48189937	48190670	733	0.007
chr14	48191471	48193986	2515	0.007
chr14	50718505	50729967	11462	0.007
chr14	51858222	51899472	41250	0.007
chr14	85457598	85460260	2662	0.007
chr14	93638529	93644633	6104	0.007
chr14	39727004	39744691	17687	0.008
chr14	91834272	91870956	36684	0.009
chr14	39495125	39556648	61523	0.01
chr14	50865455	50867994	2539	0.01
chr14	32443820	32445115	1295	0.011
chr14	95332505	95335404	2899	0.011
chr14	42222513	42243324	20811	0.012
chr14	76502951	76521957	19006	0.014
chr14	50761050	50764011	2961	0.015
chr14	51452565	51468024	15459	0.015
chr14	28133558	28138583	5025	0.016
chr14	42257726	42258562	836	0.016
chr14	88875533	88884897	9364	0.017
chr14	102269834	102283329	13495	0.019
chr14	26547587	26552195	4608	0.02
chr14	50764525	50775606	11081	0.021
chr14	51477090	51478130	1040	0.021
chr14	80211152	80211444	292	0.022
chr14	32616017	32616528	511	0.024
chr14	81809103	81851442	42339	0.027
chr14	48294256	48299717	5461	0.031
chr14	28116301	28132495	16194	0.035
chr14	93634903	93636428	1525	0.035
chr14	51843725	51850203	6478	0.038
chr14	93624032	93632946	8914	0.043
chr14	22317952	22319132	1180	0.045
chr13	42375731	42391632	15901	0.001
chr13	27488258	27488259	1	0.001699
chr13	65379816	65379817	1	0.001758
chr13	41449568	41468201	18633	0.002
chr13	92876250	92878308	2058	0.002
chr13	108709716	108714962	5246	0.002
chr13	76397692	76397693	1	0.002082
chr13	76397457	76397458	1	0.002998
chr13	42389957	42390349	392	0.003
chr13	56302846	56327109	24263	0.003
chr13	109095564	109095565	1	0.003579
chr13	40735126	40736503	1377	0.004
chr13	42464509	42486576	22067	0.004
chr13	80547295	80555079	7784	0.004
chr13	33724872	33724873	1	0.004416
chr13	41172965	41186173	13208	0.005
chr13	87990086	87992891	2805	0.006
chr13	101304535	101308167	3632	0.006
chr13	33603845	33608780	4935	0.007
chr13	33922100	33922101	1	0.007876
chr13	107983421	108019220	35799	0.008
chr13	41189130	41191966	2836	0.01
chr13	108677223	108677378	155	0.01
chr13	33614493	33614568	75	0.011
chr13	42388338	42389848	1510	0.011
chr13	56220598	56226374	5776	0.011
chr13	42377893	42378001	108	0.012
chr13	56256170	56295343	39173	0.012
chr13	74113709	74115455	1746	0.012
chr13	103225923	103232702	6779	0.012
chr13	42384351	42384473	122	0.013
chr13	108615052	108622929	7877	0.014
chr13	112154490	112155252	762	0.014
chr13	108683915	108715856	31941	0.016
chr13	108581580	108623485	41905	0.018
chr13	23512951	23521388	8437	0.019
chr13	101634002	101646552	12550	0.019
chr13	108688143	108705899	17756	0.019
chr13	42385813	42387348	1535	0.02
chr13	107956527	107980385	23858	0.02
chr13	108721817	108730793	8976	0.02
chr13	56231249	56251821	20572	0.024
chr13	33586581	33601891	15310	0.025
chr13	55628391	55750109	121718	0.027
chr13	86427342	86507361	80019	0.028
chr13	108852961	108857993	5032	0.029
chr13	89867887	89875024	7137	0.03
chr13	108578747	108580569	1822	0.03
chr13	47291351	47300745	9394	0.031
chr13	88732020	88812490	80470	0.031
chr13	108822845	108841542	18697	0.033
chr13	38662128	38671999	9871	0.034
chr13	61856891	61897971	41080	0.034
chr13	66204784	66223282	18498	0.035
chr13	42453170	42457768	4598	0.036
chr13	80520985	80532801	11816	0.036
chr13	89855943	89866638	10695	0.042
chr13	61897987	62045071	147084	0.043
chr13	25176338	25188795	12457	0.045
chr13	108859822	108874741	14919	0.047
chr13	29382862	29384096	1234	0.048
chr12	203454	205216	1762	0.001
chr12	45489676	45507235	17559	0.001
chr12	70301317	70323768	22451	0.001
chr12	70789954	70792583	2629	0.001
chr12	93565220	93605693	40473	0.001
chr12	113181684	113213388	31704	0.001
chr12	123873006	123883078	10072	0.001
chr12	129765536	129767988	2452	0.001
chr12	113215780	113231340	15560	0.00109091
chr12	25520926	25557300	36374	0.00127273
chr12	113161366	113171694	10328	0.00145455
chr12	19992260	19992261	1	0.001611
chr12	70325202	70361002	35800	0.002
chr12	70344683	70350114	5431	0.002
chr12	93554392	93595265	40873	0.002
chr12	113335669	113339312	3643	0.002
chr12	124939045	124960360	21315	0.002
chr12	205271	208734	3463	0.003
chr12	25556294	25559442	3148	0.003
chr12	70242280	70252083	9803	0.003
chr12	125868918	125876574	7656	0.003
chr12	129768101	129768504	403	0.003
chr12	25527287	25546927	19640	0.004
chr12	57688723	57694341	5618	0.004
chr12	70254913	70261110	6197	0.004
chr12	92507685	92521259	13574	0.004
chr12	93577266	93591955	14689	0.004
chr12	113150585	113158644	8059	0.004
chr12	127633760	127638497	4737	0.004
chr12	128184858	128184859	1	0.004476
chr12	70288362	70294688	6326	0.005
chr12	4376087	4376269	182	0.006
chr12	32405382	32411214	5832	0.006
chr12	128565986	128566514	528	0.006
chr12	82251053	82251054	1	0.006948
chr12	45508204	45591444	83240	0.007
chr12	51093547	51101732	8185	0.007
chr12	3113053	3113054	1	0.007572
chr12	110182840	110223619	40779	0.008
chr12	113193181	113203030	9849	0.008
chr12	129465049	129465050	1	0.008565
chr12	58389499	58395377	5878	0.009
chr12	9960433	9960569	136	0.01
chr12	51499074	51510668	11594	0.01
chr12	25548187	25556120	7933	0.011
chr12	58372473	58397593	25120	0.011
chr12	91208482	91224235	15753	0.013
chr12	110226605	110238980	12375	0.014
chr12	58365671	58369755	4084	0.015
chr12	125838377	125857956	19579	0.015
chr12	125837200	125837763	563	0.018
chr12	129709154	129733789	24635	0.018
chr12	37886724	37895225	8501	0.019
chr12	61542477	61543492	1015	0.019
chr12	45645994	45660898	14904	0.02
chr12	37709060	37712690	3630	0.022
chr12	4362576	4363067	491	0.026
chr12	92981495	92991186	9691	0.026
chr12	100720722	100762260	41538	0.026
chr12	118824704	118825909	1205	0.026
chr12	100769604	100772696	3092	0.028
chr12	127104166	127109144	4978	0.028
chr12	100704359	100713977	9618	0.03
chr12	45661175	45701260	40085	0.031
chr12	48561404	48576290	14886	0.031
chr12	32413516	32421847	8331	0.033
chr12	7139817	7149727	9910	0.034
chr12	25569029	25600799	31770	0.037
chr12	4363712	4368668	4956	0.04
chr12	84617864	84652927	35063	0.04
chr12	105131391	105132584	1193	0.041
chr12	84840372	84856456	16084	0.047
chr12	113236377	113252495	16118	0.048
chr12	25512020	25519284	7264	0.049
chr12	32372153	32398124	25971	0.05
chr12	93534691	93547536	12845	0.05
chr11	2680180	2707279	27099	0.000727273
chr11	120711564	120716966	5402	0.001
chr11	131819986	131826714	6728	0.001
chr11	6263056	6263057	1	0.001533
chr11	12872450	12876847	4397	0.002
chr11	46217272	46227422	10150	0.002
chr11	57504473	57508675	4202	0.002
chr11	79715862	79727297	11435	0.002
chr11	86695809	86697293	1484	0.002
chr11	131814583	131853952	39369	0.002
chr11	113743011	113755781	12770	0.00254545
chr11	57180616	57181758	1142	0.003
chr11	99991842	99992037	195	0.003
chr11	111964161	111964162	1	0.003015
chr11	86684678	86691086	6408	0.004
chr11	119171052	119173952	2900	0.004
chr11	7670990	7670991	1	0.004002
chr11	120013510	120013511	1	0.004023
chr11	85750963	85750964	1	0.004681
chr11	12145589	12155884	10295	0.005
chr11	13714230	13723603	9373	0.005
chr11	69356687	69360392	3705	0.005
chr11	86679540	86683872	4332	0.005
chr11	99932869	99954352	21483	0.005
chr11	12439610	12439773	163	0.007
chr11	97404507	97435000	30493	0.007
chr11	12430674	12435643	4969	0.008
chr11	14080664	14084737	4073	0.009
chr11	86735741	86736629	888	0.009
chr11	78123620	78131293	7673	0.01
chr11	8524783	8524784	1	0.010199
chr11	98658011	98662133	4122	0.011
chr11	131778501	131780505	2004	0.011
chr11	113728787	113761959	33172	0.012
chr11	133674404	133693752	19348	0.012
chr11	79705090	79710945	5855	0.013
chr11	13754694	13761333	6639	0.014
chr11	93966358	93972379	6021	0.014
chr11	57423687	57438404	14717	0.015
chr11	131861515	131874200	12685	0.015
chr11	88530762	88542052	11290	0.017
chr11	1759014	1760218	1204	0.02
chr11	4656075	4664147	8072	0.02
chr11	98730758	98741666	10908	0.02
chr11	57510366	57535784	25418	0.021
chr11	127530476	127536247	5771	0.022
chr11	57164958	57180576	15618	0.023
chr11	131782930	131811613	28683	0.023
chr11	133698952	133708748	9796	0.024
chr11	13726579	13752000	25421	0.026
chr11	22844011	22873568	29557	0.026
chr11	88551344	88601738	50394	0.026
chr11	126353417	126356662	3245	0.026
chr11	131877044	131890285	13241	0.026
chr11	78150733	78153900	3167	0.027
chr11	98663253	98668341	5088	0.027
chr11	86647645	86675342	27697	0.028
chr11	86698118	86712344	14226	0.03
chr11	72018990	72036465	17475	0.031
chr11	57441256	57503978	62722	0.033
chr11	98526770	98534019	7249	0.037
chr11	98618121	98655002	36881	0.037
chr11	32473982	32478548	4566	0.04
chr11	78155027	78170709	15682	0.041
chr11	78138610	78148735	10125	0.042
chr11	69369210	69393248	24038	0.044
chr11	131341403	131346675	5272	0.049
chr10	72418416	72420642	2226	0.000363636
chr10	35812408	35823062	10654	0.000545454
chr10	8548252	8572641	24389	0.001
chr10	80117793	80132683	14890	0.001
chr10	122373794	122384204	10410	0.001
chr10	129153579	129153580	1	0.001113
chr10	30439296	30454756	15460	0.002
chr10	91313757	91316367	2610	0.002
chr10	122281295	122282056	761	0.002
chr10	127202596	127203292	696	0.00218182
chr10	129153268	129153269	1	0.002254
chr10	152102	152103	1	0.002261
chr10	125186655	125186656	1	0.002753
chr10	8536940	8547229	10289	0.003
chr10	24329985	24334617	4632	0.003
chr10	26740790	26744520	3730	0.003
chr10	30459513	30485013	25500	0.003
chr10	35917492	35925305	7813	0.003
chr10	71371517	71382035	10518	0.003
chr10	72433755	72435574	1819	0.003
chr10	97077049	97077512	463	0.003
chr10	97106209	97109583	3374	0.003
chr10	127227908	127229618	1710	0.003
chr10	23738039	23738040	1	0.003388
chr10	19969519	19969520	1	0.003904
chr10	126048894	126048895	1	0.004468
chr10	8573243	8576284	3041	0.005
chr10	30751935	30775615	23680	0.005
chr10	66695250	66712719	17469	0.005
chr10	72428711	72433499	4788	0.005
chr10	91189497	91202575	13078	0.006
chr10	30725681	30771899	46218	0.007
chr10	66752150	66757445	5295	0.007
chr10	91089637	91099323	9686	0.007
chr10	120944218	120960533	16315	0.007
chr10	122956563	122962429	5866	0.007
chr10	8551468	8555354	3886	0.008
chr10	84376073	84376953	880	0.008
chr10	89811626	89818869	7243	0.008
chr10	89820726	89823455	2729	0.008
chr10	97061324	97061862	538	0.008
chr10	97096019	97113875	17856	0.008
chr10	122023516	122025586	2070	0.008
chr10	30327404	30340426	13022	0.009
chr10	35048104	35093268	45164	0.009
chr10	89770130	89776333	6203	0.009
chr10	89843422	89845542	2120	0.009
chr10	121993492	121997438	3946	0.009
chr10	83990316	84018388	28072	0.011
chr10	91212267	91265560	53293	0.011
chr10	30438797	30438875	78	0.012
chr10	90558162	90570310	12148	0.012
chr10	1601165	1603026	1861	0.013
chr10	8559565	8563714	4149	0.013
chr10	30304030	30320717	16687	0.013
chr10	72416149	72416388	239	0.013
chr10	127205922	127227745	21823	0.013
chr10	9556013	9617134	61121	0.014
chr10	20219343	20219971	628	0.014
chr10	50100033	50121849	21816	0.014
chr10	122364634	122364777	143	0.014
chr10	122028746	122036498	7752	0.015
chr10	27250575	27261548	10973	0.016
chr10	30429219	30438125	8906	0.016
chr10	83983384	83986972	3588	0.016
chr10	3321092	3321093	1	0.01649
chr10	77613264	77619352	6088	0.017
chr10	122964760	122990534	25774	0.017
chr10	89824376	89824879	503	0.018
chr10	1606438	1610625	4187	0.02
chr10	9439479	9472088	32609	0.021
chr10	50088955	50095258	6303	0.021
chr10	97117452	97144688	27236	0.021
chr10	124113460	124122178	8718	0.021
chr10	48045999	48050873	4874	0.023
chr10	91359865	91366955	7090	0.024
chr10	89856629	89885019	28390	0.025
chr10	30494239	30512398	18159	0.026
chr10	35095470	35108820	13350	0.026
chr10	108888293	108904373	16080	0.026
chr10	24366629	24367263	634	0.027
chr10	35823506	35898671	75165	0.027
chr10	67265971	67289600	23629	0.027
chr10	71976828	71977107	279	0.027
chr10	97097088	97101902	4814	0.027
chr10	84022134	84030660	8526	0.029
chr10	83629283	83666389	37106	0.03
chr10	122255658	122275388	19730	0.03
chr10	2885361	2888875	3514	0.033
chr10	24335334	24362816	27482	0.034
chr10	102862967	102869610	6643	0.035
chr10	35610764	35810628	199864	0.036
chr10	15035155	15054375	19220	0.039
chr10	130690080	130693225	3145	0.039
chr10	79069376	79106217	36841	0.041
chr10	95141612	95149015	7403	0.041
chr10	124094783	124104346	9563	0.043
chr10	9107203	9123372	16169	0.047
chr10	127187898	127199511	11613	0.05
chr1	85697052	85701802	4750	0.000272727
chr1	85711938	85712693	755	0.000272727
chr1	217526610	217532033	5423	0.000545454
chr1	85706226	85711863	5637	0.000636364
chr1	12592983	12593911	928	0.001
chr1	56496643	56523968	27325	0.001
chr1	64748674	64769718	21044	0.001
chr1	85713887	85713991	104	0.001
chr1	199695134	199697195	2061	0.001
chr1	215006408	215009552	3144	0.001
chr1	82945076	82945077	1	0.001899
chr1	234223900	234229072	5172	0.002
chr1	6959389	6971366	11977	0.003
chr1	170213641	170213642	1	0.003639
chr1	48019664	48019665	1	0.003852
chr1	5937031	5966396	29365	0.004
chr1	85690151	85694145	3994	0.004
chr1	94890979	94892799	1820	0.004
chr1	102739738	102747160	7422	0.004
chr1	112273371	112276452	3081	0.004
chr1	208092374	208093649	1275	0.004
chr1	209760821	209761131	310	0.004
chr1	165768736	165768737	1	0.004114
chr1	6717817	6720271	2454	0.005
chr1	12601328	12602767	1439	0.005
chr1	95392137	95392331	194	0.005
chr1	243634383	243639417	5034	0.005
chr1	3790102	3793615	3513	0.006
chr1	14591521	14592434	913	0.006
chr1	152978982	152980123	1141	0.006
chr1	170285357	170291151	5794	0.006
chr1	234221842	234229215	7373	0.006
chr1	243595038	243595403	365	0.006
chr1	202667406	202667407	1	0.006963
chr1	90380306	90413533	33227	0.007
chr1	160203412	160207843	4431	0.007
chr1	239201733	239201734	1	0.007279
chr1	81478165	81478166	1	0.007513
chr1	30531458	30531515	57	0.009
chr1	158336536	158342848	6312	0.009
chr1	3199783	3200810	1027	0.01
chr1	110768412	110772375	3963	0.01
chr1	235215946	235227413	11467	0.011
chr1	62196595	62197404	809	0.012
chr1	119054949	119062338	7389	0.012
chr1	155328988	155331798	2810	0.012
chr1	12594290	12598792	4502	0.013
chr1	114467650	114471298	3648	0.013
chr1	119102270	119120167	17897	0.013
chr1	182117524	182140521	22997	0.013
chr1	94825064	94827720	2656	0.014
chr1	152018763	152020464	1701	0.014
chr1	166867879	166877441	9562	0.014
chr1	168335009	168360049	25040	0.014
chr1	207336250	207340562	4312	0.014
chr1	42986197	43071708	85511	0.015
chr1	73936030	73948694	12664	0.015
chr1	119062848	119100480	37632	0.015
chr1	30522142	30528867	6725	0.016
chr1	18389290	18394276	4986	0.017
chr1	52108725	52126037	17312	0.018
chr1	160857931	160864169	6238	0.018
chr1	168370003	168406132	36129	0.018
chr1	170633685	170634300	615	0.018
chr1	92007141	92013621	6480	0.019
chr1	115599147	115602472	3325	0.019
chr1	184991626	185064102	72476	0.019
chr1	145304799	145325588	20789	0.02
chr1	209771940	209779313	7373	0.02
chr1	236941307	236943223	1916	0.02
chr1	231090386	231090570	184	0.021
chr1	3779712	3787855	8143	0.023
chr1	56387350	56399876	12526	0.025
chr1	56338505	56386232	47727	0.027
chr1	56458886	56487398	28512	0.027
chr1	76269621	76275750	6129	0.027
chr1	62153246	62192891	39645	0.028
chr1	2211082	2214696	3614	0.029
chr1	76249848	76262822	12974	0.031
chr1	76275783	76299884	24101	0.031
chr1	235626076	235649381	23305	0.032
chr1	234136624	234153947	17323	0.033
chr1	237195195	237196214	1019	0.033
chr1	7461024	7472075	11051	0.034
chr1	56487920	56494122	6202	0.038
chr1	27233806	27256902	23096	0.039
chr1	168209910	168320231	110321	0.039
chr1	184951600	184971178	19578	0.039
chr1	52038830	52106635	67805	0.041
chr1	110780039	110795513	15474	0.041
chr1	56526811	56542806	15995	0.042
chr1	27098676	27220581	121905	0.043
chr1	161312975	161347285	34310	0.043
chr1	18025169	18032082	6913	0.047
chr1	186131977	186150995	19018	0.047
chr1	3062552	3088575	26023	0.048
chr1	65670539	65679350	8811	0.049
chr1	85538386	85543382	4996	0.049
chr1	168408346	168429144	20798	0.049
chr1	170601441	170631953	30512	0.049
chr1	238379838	238414532	34694	0.049
