# Supplementary material for: A noise-reduction GWAS analysis implicates altered regulation of neurite outgrowth and guidance in autism
Source: Mol Autism. 2011 Jan 19;2:1. doi: 10.1186/2040-2392-2-1 (PMC3035032; doi:10.1186/2040-2392-2-1)
Supplement: Additional File 6 — Table S2: RefSeq genes overlapping linkage disequilibrium (LD) blocks identified by Genome-wide Association Study - Noise Reduction (GWAS-NR). Every LD block identified by GWAS-NR and haplotype analysis with a P-value < 0.05 and that overlaps a gene in the RefSeq database is listed with the chromosome start and stop position, the length in basepairs of the LD block, the minimum GWAS-NR P-value of the block, and the RefSeq name of the gene(s) that overlap the block. [file 2040-2392-2-1-S6.XLS]

## Sheet: Additional Table 2
Additional Table 2. RefSeq genes overlapping linkage disequilibrium (LD) blocks identified by GWAS-NR.
Chr	LD Block Start	LD Block End	P-value	RefSeq Genes in LD Block
8	134133334	134133955	0.004	TG, SLA
9	78183876	78236937	0.03	RFK, RPSAP9
19	4284711	4297348	0.007	MPND, STAP2
3	158637555	158648817	0.03	PTX3, VEPH1
19	5561045	5588962	0.044	SAFB, SAFB2
3	155438640	155516737	0.045	SGEF, DHX36
2	48676044	48692459	0.000636364	STON1, STON1-GTF2A1L, GTF2A1L
3	124781305	124819672	0.001	PTPLB, MYLK
18	31115275	31222287	0.029	ZNF24, ZNF271, ZNF396, ZNF397OS
1	52038830	52106635	0.041	MIR761, NRD1
1	65670539	65679350	0.049	LEPROT, LEPR
10	90558162	90570310	0.012	ANKRD22, LIPM
1	42986197	43071708	0.015	C1orf50, CCDC23, ERMAP, LEPRE1
11	57164958	57180576	0.023	MIR130A, YPEL4
10	15035155	15054375	0.039	DCLRE1C, MEIG1
15	43508007	43527684	0.007	C15orf48, MIR147B
1	27098676	27220581	0.043	C1orf172, FAM46B, GPATCH3, NR0B2, NUDC, TRNP1
6	166311665	166324325	0.047	C6orf176, LOC441177
21	45526934	45536335	0.004	LOC642852, POFUT2
22	25084350	25084405	0.005	MIR1302-1, SEZ6L
9	35472149	35480979	0.016	LOC158381, RUSC2
2	113728566	113733499	0.018	LOC654433 , PAX8
5	111522002	111525257	0.023	NCRNA00219, SNORA13
9	111940606	111943680	0.014	PALM2-AKAP2, AKAP2
3	171138499	171158654	0.006	LOC100128164, SAMD7
22	38341643	38349719	1.8018e-05	CACNA1I
2	230228857	230230642	2.7027e-05	DNER
16	7345783	7349236	3.6036e-05	A2BP1
2	98342417	98364441	9.09091e-05	CNGA3
4	140649005	140662966	9.09091e-05	SETD7
9	91257623	91260211	9.09091e-05	SEMA4D
2	77440189	77449412	9.90991e-05	LRRTM4
8	95245580	95251354	9.90991e-05	CDH17
3	74525658	74534771	0.000181818	CNTN3
6	134596031	134604849	0.000181818	SGK1
16	7326524	7360487	0.000181818	A2BP1
1	85697052	85701802	0.000272727	DDAH1
1	85711938	85712693	0.000272727	DDAH1
3	180926125	180943938	0.000272727	USP13
2	98354650	98358545	0.000454546	CNGA3
3	74544482	74573112	0.000454546	CNTN3
4	83878052	83892809	0.000454546	SCD5
5	169760135	169760334	0.000454546	KCNIP1
6	6108087	6109169	0.000454546	F13A1
6	76814946	76856840	0.000545454	IMPG1
10	35812408	35823062	0.000545454	CCNY
4	40635435	40635436	0.000622	APBB2
1	85706226	85711863	0.000636364	DDAH1
2	69208204	69224275	0.000636364	ANTXR1
4	88500206	88509289	0.000727273	HSD17B11
6	73587048	73590572	0.000727273	KCNQ5
11	2680180	2707279	0.000727273	KCNQ1
20	36674180	36674181	0.000785	C20orf95
6	163206342	163232835	0.000818182	PACRG
2	154541672	154541673	0.000926	GALNT13
17	62176152	62176153	0.000962	PRKCA
1	12592983	12593911	0.001	DHRS3
1	64748674	64769718	0.001	CACHD1
1	85713887	85713991	0.001	DDAH1
1	215006408	215009552	0.001	ESRRG
2	230232548	230236045	0.001	DNER
3	134674859	134723796	0.001	BFSP2
3	144551994	144569015	0.001	SLC9A9
3	181171958	181174391	0.001	PEX5L
5	58701879	58712990	0.001	PDE4D
6	72742976	72745743	0.001	RIMS1
6	163221497	163224280	0.001	PACRG
6	163225416	163232680	0.001	PACRG
8	60092818	60095935	0.001	TOX
9	91230185	91248067	0.001	SEMA4D
9	117036446	117040855	0.001	DEC1
11	131819986	131826714	0.001	OPCML
12	203454	205216	0.001	SLC6A13
12	45489676	45507235	0.001	SLC38A4
12	70301317	70323768	0.001	ZFC3H1
12	93565220	93605693	0.001	TMCC3
12	123873006	123883078	0.001	SCARB1
13	42375731	42391632	0.001	EPSTI1
14	80502299	80504952	0.001	TSHR
14	89354492	89369616	0.001	C14orf143
15	77394932	77401279	0.001	TMED3
16	6131410	6137800	0.001	A2BP1
18	65507016	65511435	0.001	DOK6
20	45768328	45769433	0.001	SULF2
21	46145233	46184766	0.001	PCBP3
22	36890691	36921136	0.001	PLA2G6
22	37152246	37156745	0.001	KCNJ4
6	110762475	110762476	0.001063	C6orf186
17	3613611	3613612	0.001088	ITGAE
8	95255471	95265970	0.00127273	CDH17
12	25520926	25557300	0.00127273	IFLTD1
9	835844	835845	0.001275	DMRT1
5	31929042	31929043	0.001279	PDZD2
14	32981820	32981821	0.001292	NPAS3
16	7364537	7367843	0.00136364	A2BP1
20	36679372	36679373	0.001368	C20orf95
13	27488258	27488259	0.001699	FLT3
2	38250946	38250947	0.001713	C2orf58
3	180965176	180981379	0.00172727	USP13
4	44045770	44072251	0.00181818	KCTD8
20	45728132	45737138	0.00181818	SULF2
5	108489491	108489492	0.001863	FER
1	234223900	234229072	0.002	NID1
2	46440538	46446028	0.002	EPAS1
2	79888880	79903226	0.002	CTNNA2
3	51902638	51937121	0.002	IQCF1
3	155577778	155581879	0.002	GPR149
3	181179413	181192622	0.002	PEX5L
6	76793716	76804664	0.002	IMPG1
8	70790206	70790369	0.002	SLCO5A1
8	72431928	72434471	0.002	EYA1
9	129348849	129350356	0.002	FAM129B
10	122281295	122282056	0.002	PPAPDC1A
11	12872450	12876847	0.002	TEAD1
11	86695809	86697293	0.002	TMEM135
11	131814583	131853952	0.002	OPCML
12	70325202	70361002	0.002	ZFC3H1
12	70344683	70350114	0.002	THAP2
12	93554392	93595265	0.002	TMCC3
13	92876250	92878308	0.002	GPC6
15	55550032	55550085	0.002	CGNL1
16	7242055	7256644	0.002	A2BP1
16	34455044	34464860	0.002	LOC283914
16	56229407	56235074	0.002	GPR56
18	75046103	75052718	0.002	ATP9B
20	15764005	15765106	0.002	MACROD2
21	21345875	21352563	0.002	NCAM2
22	36925357	36932086	0.002	MAFF
8	17257073	17257074	0.002055	MTMR7
4	170894603	170894604	0.002107	C4orf27
5	179519062	179519063	0.002591	RASGEF1C
3	180918992	180924115	0.00281818	USP13
16	77521269	77521270	0.002939	WWOX
1	6959389	6971366	0.003	CAMTA1
2	45013438	45024019	0.003	SIX3
3	134671882	134673783	0.003	BFSP2
5	58713256	58758006	0.003	PDE4D
5	80400296	80400810	0.003	RASGRF2
6	128614517	128614570	0.003	PTPRK
6	163194296	163204028	0.003	PACRG
7	157753078	157765857	0.003	PTPRN2
8	1590450	1637367	0.003	DLGAP2
8	1612511	1612531	0.003	DLGAP2
8	15486984	15491849	0.003	TUSC3
9	100247211	100253842	0.003	GABBR2
10	24329985	24334617	0.003	KIAA1217
10	71371517	71382035	0.003	COL13A1
10	97077049	97077512	0.003	SORBS1
10	97106209	97109583	0.003	SORBS1
12	205271	208734	0.003	SLC6A13
12	25556294	25559442	0.003	IFLTD1
12	70242280	70252083	0.003	LGR5
13	42389957	42390349	0.003	EPSTI1
15	57135221	57180303	0.003	RNF111
16	7127759	7128254	0.003	A2BP1
16	20231902	20233908	0.003	GP2
16	56223857	56226257	0.003	GPR56
16	56233922	56234402	0.003	GPR56
16	71455849	71464559	0.003	ZFHX3
16	79257823	79263652	0.003	CDYL2
17	74775597	74775796	0.003	HRNBP3
20	44702963	44730847	0.003	SLC13A3
22	15966471	15967975	0.003	IL17RA
3	69038281	69038282	0.003042	FAM19A4
7	18605177	18605178	0.003055	HDAC9
1	170213641	170213642	0.003639	DNM3
8	15104070	15104071	0.003649	SGCZ
2	38257890	38257891	0.00366	C2orf58
16	82770211	82770212	0.003708	TAF1C
3	16474007	16474008	0.003811	RFTN1
3	150525821	150525822	0.003844	TM4SF18
17	74723076	74723077	0.003876	HRNBP3
4	186666968	186666969	0.003889	PDLIM3
1	5937031	5966396	0.004	NPHP4
1	85690151	85694145	0.004	DDAH1
1	112273371	112276452	0.004	KCND3
1	208092374	208093649	0.004	C1orf107
3	174272413	174306543	0.004	SPATA16
4	88418508	88450022	0.004	HSD17B13
4	88499526	88527439	0.004	HSD17B11
4	88510257	88526276	0.004	HSD17B11
5	58717783	58718578	0.004	PDE4D
5	169799522	169802093	0.004	KCNIP1
6	15413121	15465278	0.004	JARID2
6	41825886	41846136	0.004	FRS3
6	163236402	163241222	0.004	PACRG
7	28800598	28808592	0.004	CREB5
7	136791784	136801636	0.004	DGKI
8	4097308	4097440	0.004	CSMD1
8	10825022	10841027	0.004	XKR6
9	129140126	129150232	0.004	GARNL3
11	86684678	86691086	0.004	TMEM135
12	25527287	25546927	0.004	IFLTD1
12	70254913	70261110	0.004	LGR5
12	127633760	127638497	0.004	TMEM132C
13	40735126	40736503	0.004	MTRF1
15	57122100	57128938	0.004	RNF111
16	7248898	7250509	0.004	A2BP1
18	65487173	65514175	0.004	DOK6
18	74914233	75041223	0.004	ATP9B
19	59916072	59916697	0.004	LILRP2
22	38307985	38341219	0.004	CACNA1I
11	7670990	7670991	0.004002	OVCH2
5	132578729	132578730	0.004008	FSTL4
2	85677762	85677763	0.004052	RNF181
9	76426083	76426084	0.004161	RORB
20	1241247	1241248	0.004187	SDCBP2
20	41161260	41161261	0.004265	PTPRT
16	81750763	81750764	0.004277	CDH13
6	112288723	112288724	0.004287	FYN
5	132586653	132586654	0.004394	FSTL4
14	32983295	32983296	0.004395	NPAS3
12	128184858	128184859	0.004476	TMEM132D
8	17280639	17280640	0.004736	MTMR7
1	95392137	95392331	0.005	TMEM56
1	243634383	243639417	0.005	KIF26B
2	69183622	69183788	0.005	ANTXR1
2	167673563	167705555	0.005	XIRP2
2	178760198	178774689	0.005	OSBPL6
3	120282372	120300085	0.005	IGSF11
7	21862412	21867449	0.005	DNAH11
8	14928920	14932663	0.005	SGCZ
8	22831172	22831364	0.005	PEBP4
9	100240841	100244983	0.005	GABBR2
9	117028187	117035479	0.005	DEC1
9	129133725	129134347	0.005	GARNL3
10	30751935	30775615	0.005	MAP3K8
11	12145589	12155884	0.005	MICAL2
11	86679540	86683872	0.005	TMEM135
12	70288362	70294688	0.005	ZFC3H1
13	41172965	41186173	0.005	KIAA0564
15	99007419	99014528	0.005	ASB7
17	52701969	52707681	0.005	MSI2
18	14061522	14077956	0.005	ZNF519
3	109601761	109601762	0.005452	MYH15
1	3790102	3793615	0.006	DFFB
1	152978982	152980123	0.006	KCNN3
1	170285357	170291151	0.006	DNM3
1	234221842	234229215	0.006	NID1
1	243595038	243595403	0.006	KIF26B
2	46444295	46445510	0.006	EPAS1
3	143894914	143899760	0.006	PLS1
3	187427531	187439841	0.006	DGKG
5	58865534	58865902	0.006	PDE4D
5	80355475	80356447	0.006	RASGRF2
5	169802222	169802892	0.006	KCNIP1
7	86173748	86173887	0.006	GRM3
8	4112474	4112508	0.006	CSMD1
9	7789606	7792252	0.006	C9orf123
9	78238534	78249246	0.006	GCNT1
9	91226247	91229236	0.006	SEMA4D
10	91189497	91202575	0.006	SLC16A12
12	32405382	32411214	0.006	BICD1
12	128565986	128566514	0.006	TMEM132D
13	101304535	101308167	0.006	FGF14
16	6121852	6128505	0.006	A2BP1
16	6145210	6145325	0.006	A2BP1
16	7276323	7286099	0.006	A2BP1
16	7304524	7345612	0.006	A2BP1
16	7644204	7647920	0.006	A2BP1
16	83454754	83461229	0.006	CRISPLD2
17	45991996	46000201	0.006	CACNA1G
17	70527851	70528216	0.006	ICT1
14	80069595	80069596	0.006308	C14orf145
9	8837233	8837234	0.006818	PTPRD
14	33018997	33018998	0.006854	NPAS3
8	3886594	3886595	0.006955	CSMD1
1	202667406	202667407	0.006963	PIK3C2B
2	224547940	224554259	0.007	SERPINE2
3	61550464	61556848	0.007	PTPRG
3	135201105	135201309	0.007	SLCO2A1
3	174256252	174270514	0.007	SPATA16
4	90008501	90010177	0.007	FAM13A
4	176790331	176797085	0.007	GPM6A
5	58661886	58669229	0.007	PDE4D
5	58758175	58764672	0.007	PDE4D
6	20228939	20236536	0.007	MBOAT1
7	95059205	95060755	0.007	PDK4
8	4560727	4600799	0.007	CSMD1
8	95257759	95268478	0.007	CDH17
9	100217673	100259752	0.007	GABBR2
9	100222519	100232811	0.007	GABBR2
9	118866423	118867018	0.007	ASTN2
9	129314111	129322660	0.007	FAM129B
10	30725681	30771899	0.007	MAP3K8
10	91089637	91099323	0.007	IFIT3
10	120944218	120960533	0.007	GRK5
11	12439610	12439773	0.007	PARVA
14	51858222	51899472	0.007	PTGER2
14	93638529	93644633	0.007	IFI27L1
21	46074667	46137228	0.007	PCBP3
22	32088736	32096355	0.007	LARGE
1	239201733	239201734	0.007279	RGS7
22	23945710	23945711	0.007343	CRYBB2
12	3113053	3113054	0.007572	TSPAN9
2	69182387	69183276	0.008	ANTXR1
2	233642819	233652554	0.008	INPP5D
3	110161100	110164581	0.008	MORC1
8	14912533	14954280	0.008	SGCZ
8	14944695	14975482	0.008	SGCZ
10	84376073	84376953	0.008	NRG3
10	97061324	97061862	0.008	SORBS1
10	97096019	97113875	0.008	SORBS1
11	12430674	12435643	0.008	PARVA
12	110182840	110223619	0.008	CUX2
16	6107497	6146551	0.008	A2BP1
18	65514694	65516565	0.008	DOK6
20	15755441	15756549	0.008	MACROD2
20	61061227	61061813	0.008	SLC17A9
22	37161150	37170283	0.008	KCNJ4
12	129465049	129465050	0.008565	RIMBP2
2	29385671	29385895	0.009	ALK
3	62634698	62638382	0.009	CADPS
4	111292434	111332237	0.009	ELOVL6
4	176782318	176797541	0.009	GPM6A
5	52337473	52359325	0.009	ITGA2
5	146146571	146149410	0.009	PPP2R2B
6	16814020	16814150	0.009	ATXN1
6	54802495	54822594	0.009	FAM83B
7	69775417	69781613	0.009	AUTS2
10	35048104	35093268	0.009	PARD3
11	14080664	14084737	0.009	SPON1
12	58389499	58395377	0.009	SLC16A7
14	91834272	91870956	0.009	SLC24A4
15	55714099	55716953	0.009	GCOM1
16	76006247	76009936	0.009	ADAMTS18
16	79273633	79295143	0.009	CDYL2
16	82246644	82253633	0.009	CDH13
17	74776077	74776367	0.009	HRNBP3
1	3199783	3200810	0.01	PRDM16
2	29353460	29382548	0.01	ALK
3	176853293	176892871	0.01	NAALADL2
5	11769407	11790875	0.01	CTNND2
5	58691497	58697354	0.01	PDE4D
5	58698010	58699588	0.01	PDE4D
7	81559449	81560986	0.01	CACNA2D1
7	157840467	157857532	0.01	PTPRN2
8	10819098	10822945	0.01	XKR6
8	59947966	59955293	0.01	TOX
9	19645267	19646396	0.01	SLC24A2
11	78123620	78131293	0.01	ODZ4
12	9960433	9960569	0.01	CLEC2A
12	51499074	51510668	0.01	KRT79
13	41189130	41191966	0.01	KIAA0564
17	74033232	74043209	0.01	DNAH17
17	74773715	74774551	0.01	HRNBP3
20	59280464	59280666	0.01	CDH4
11	8524783	8524784	0.010199	STK33
2	50666024	50668472	0.011	NRXN1
2	79849066	79849412	0.011	CTNNA2
4	88531528	88568046	0.011	NUDT9
5	167569852	167570171	0.011	ODZ2
5	169762171	169762897	0.011	KCNIP1
7	38477312	38506260	0.011	AMPH
7	138987116	139010738	0.011	HIPK2
7	151201112	151209684	0.011	PRKAG2
8	2887382	2889977	0.011	CSMD1
8	90969087	90987393	0.011	OSGIN2
8	124598558	124605629	0.011	FBXO32
9	115692149	115720275	0.011	ZNF618
9	132535399	132541165	0.011	PRDM12
10	83990316	84018388	0.011	NRG3
10	91212267	91265560	0.011	SLC16A12
11	98658011	98662133	0.011	CNTN5
12	25548187	25556120	0.011	IFLTD1
12	58372473	58397593	0.011	SLC16A7
13	42388338	42389848	0.011	EPSTI1
17	2772288	2774129	0.011	RAP1GAP2
18	22306656	22313254	0.011	KCTD1
18	22316209	22317693	0.011	KCTD1
1	62196595	62197404	0.012	INADL
1	155328988	155331798	0.012	ETV3L
3	74486420	74492020	0.012	CNTN3
3	110121809	110122074	0.012	GUCA1C
4	5264994	5266184	0.012	STK32B
7	38501284	38503781	0.012	AMPH
7	134156251	134158627	0.012	CALD1
7	157743000	157743568	0.012	PTPRN2
8	1619932	1628197	0.012	DLGAP2
8	14966090	14969668	0.012	SGCZ
11	133674404	133693752	0.012	GLB1L3
13	42377893	42378001	0.012	EPSTI1
15	77373416	77389994	0.012	ANKRD34C
16	6092775	6104746	0.012	A2BP1
16	7212848	7222506	0.012	A2BP1
17	889829	893983	0.012	ABR
22	35639992	35647794	0.012	CSF2RB
1	12594290	12598792	0.013	DHRS3
1	114467650	114471298	0.013	SYT6
1	182117524	182140521	0.013	RGL1
2	29386849	29387286	0.013	ALK
2	167705724	167763985	0.013	XIRP2
5	115451430	115453295	0.013	COMMD10
9	100255998	100258605	0.013	GABBR2
10	1601165	1603026	0.013	ADARB2
13	42384351	42384473	0.013	EPSTI1
15	76713073	76717565	0.013	CHRNB4
16	6147843	6150984	0.013	A2BP1
16	71415045	71446695	0.013	ZFHX3
17	10169540	10173036	0.013	MYH13
1	152018763	152020464	0.014	SLC27A3
3	176700700	176707153	0.014	NAALADL2
5	112420799	112421199	0.014	MCC
6	15393634	15408569	0.014	JARID2
10	20219343	20219971	0.014	PLXDC2
11	93966358	93972379	0.014	PIWIL4
12	110226605	110238980	0.014	CUX2
13	108615052	108622929	0.014	MYO16
15	55596751	55614936	0.014	CGNL1
16	7353356	7355785	0.014	A2BP1
16	48314718	48316095	0.014	ZNF423
20	42213164	42220206	0.014	JPH2
21	46186652	46193618	0.014	PCBP3
3	174325776	174333871	0.015	SPATA16
5	58751590	58757366	0.015	PDE4D
5	73108110	73112267	0.015	RGNEF
5	80337443	80347973	0.015	RASGRF2
7	11615464	11615690	0.015	THSD7A
7	70644605	70657769	0.015	WBSCR17
8	14905780	14907805	0.015	SGCZ
9	111947853	111948859	0.015	PALM2-AKAP2
11	131861515	131874200	0.015	OPCML
12	58365671	58369755	0.015	SLC16A7
14	51452565	51468024	0.015	GNG2
19	16356774	16357792	0.015	EPS15L1
20	15757996	15763316	0.015	MACROD2
6	16772544	16778880	0.016	ATXN1
7	37355159	37356329	0.016	ELMO1
8	4010219	4015338	0.016	CSMD1
8	10789947	10815956	0.016	XKR6
9	134092075	134095765	0.016	NTNG2
9	26798206	26883662	0.016	C9orf82
10	27250575	27261548	0.016	NCRNA00202
10	83983384	83986972	0.016	NRG3
15	86465680	86469505	0.016	NTRK3
16	48308060	48313960	0.016	ZNF423
19	8369631	8373235	0.016	RAB11B
20	59299568	59311662	0.016	CDH4
1	18389290	18394276	0.017	IGSF21
2	69173845	69181722	0.017	ANTXR1
6	6110467	6114217	0.017	F13A1
9	14237488	14237788	0.017	NFIB
9	91206736	91224758	0.017	SEMA4D
9	129329772	129348845	0.017	FAM129B
10	77613264	77619352	0.017	C10orf11
14	88875533	88884897	0.017	FOXN3
16	7649204	7653117	0.017	A2BP1
16	48365223	48371167	0.017	ZNF423
22	42979254	42989068	0.017	KIAA1644
1	52108725	52126037	0.018	NRD1
1	168370003	168406132	0.018	METTL11B
1	170633685	170634300	0.018	DNM3
4	43974107	44042789	0.018	KCTD8
5	131780519	131783550	0.018	C5orf56
7	33547373	33565013	0.018	BBS9
7	153864625	153884561	0.018	DPP6
9	14881670	14881810	0.018	FREM1
9	16705826	16717619	0.018	BNC2
13	108581580	108623485	0.018	MYO16
18	72298989	72317756	0.018	ZNF516
19	8398574	8401765	0.018	MARCH2
22	38350822	38366544	0.018	CACNA1I
1	92007141	92013621	0.019	TGFBR3
5	11560294	11560368	0.019	CTNND2
8	14971534	14974008	0.019	SGCZ
8	59962374	60006808	0.019	TOX
12	61542477	61543492	0.019	PPM1H
13	101634002	101646552	0.019	FGF14
16	20242826	20246632	0.019	GP2
18	22319667	22320663	0.019	KCTD1
3	63402366	63402459	0.02	SYNPR
3	174315611	174336658	0.02	SPATA16
6	47109571	47118856	0.02	GPR110
9	118853919	118862007	0.02	ASTN2
10	1606438	1610625	0.02	ADARB2
11	4656075	4664147	0.02	OR51E2
11	98730758	98741666	0.02	CNTN5
13	42385813	42387348	0.02	EPSTI1
15	37943010	37944606	0.02	GPR176
17	1854963	1864360	0.02	RTN4RL1
17	73976511	73984169	0.02	DNAH17
19	4261327	4271218	0.02	FSD1
2	54786020	54817525	0.021	EML6
3	62653111	62653876	0.021	CADPS
3	172550451	172559287	0.021	TNIK
5	122481551	122487768	0.021	PRDM6
7	157806875	157828965	0.021	PTPRN2
8	15494780	15495892	0.021	TUSC3
8	27550531	27585558	0.021	SCARA3
8	38488988	38493081	0.021	C8orf86
9	451505	460035	0.021	DOCK8
10	97117452	97144688	0.021	SORBS1
14	51477090	51478130	0.021	GNG2
16	6111219	6117658	0.021	A2BP1
20	45759188	45765623	0.021	SULF2
2	167770862	167774312	0.022	XIRP2
4	37262065	37268523	0.022	C4orf19
6	6114655	6115448	0.022	F13A1
14	80211152	80211444	0.022	C14orf145
20	40362399	40363108	0.022	PTPRT
22	32237964	32265350	0.022	LARGE
1	3779712	3787855	0.023	DFFB
2	23493485	23554609	0.023	KLHL29
2	163129307	163187280	0.023	KCNH7
5	33594301	33599737	0.023	ADAMTS12
5	37859997	37868555	0.023	GDNF
5	146159224	146198419	0.023	PPP2R2B
7	38499182	38500497	0.023	AMPH
9	27251384	27254556	0.023	NCRNA00032
10	48045999	48050873	0.023	GDF10
11	131782930	131811613	0.023	OPCML
2	20290672	20435575	0.024	PUM2
2	54859153	54863619	0.024	EML6
2	98315832	98333686	0.024	CNGA3
5	112421382	112424073	0.024	MCC
10	91359865	91366955	0.024	PANK1
11	133698952	133708748	0.024	GLB1L2
14	32616017	32616528	0.024	NPAS3
15	86470167	86471762	0.024	NTRK3
16	4171513	4180908	0.024	SRL
20	61064798	61069919	0.024	SLC17A9
2	64668269	64672368	0.025	AFTPH
2	169260137	169291395	0.025	LASS6
2	191215018	191272236	0.025	NAB1
3	181160829	181167487	0.025	PEX5L
9	27280933	27281261	0.025	C9orf11
2	154648635	154663473	0.026	GALNT13
2	167653660	167691222	0.026	XIRP2
4	21231546	21238963	0.026	KCNIP4
6	70835202	70853842	0.026	COL19A1
6	76770474	76792180	0.026	IMPG1
9	16674058	16685690	0.026	BNC2
9	100208398	100214009	0.026	GABBR2
10	35095470	35108820	0.026	PARD3
10	108888293	108904373	0.026	SORCS1
11	88551344	88601738	0.026	TYR
11	126353417	126356662	0.026	KIRREL3
11	131877044	131890285	0.026	OPCML
12	100720722	100762260	0.026	GNPTAB
15	32939941	32966935	0.026	AQR
20	44649420	44660930	0.026	SLC13A3
2	48699522	48703734	0.027	STON1-GTF2A1L
3	62638559	62683482	0.027	CADPS
3	176451247	176459489	0.027	NAALADL2
3	180872350	180876817	0.027	USP13
4	176803545	176805710	0.027	GPM6A
7	143908690	143908798	0.027	TPK1
7	146170343	146202116	0.027	CNTNAP2
9	118863689	118865058	0.027	ASTN2
10	24366629	24367263	0.027	KIAA1217
10	35823506	35898671	0.027	CCNY
10	71976828	71977107	0.027	KIAA1274
10	97097088	97101902	0.027	SORBS1
11	78150733	78153900	0.027	ODZ4
11	98663253	98668341	0.027	CNTN5
15	35119401	35122349	0.027	MEIS2
1	62153246	62192891	0.028	INADL
3	9262737	9274830	0.028	SRGAP3
4	5258468	5263193	0.028	STK32B
7	29036110	29041322	0.028	CPVL
7	70681551	70691674	0.028	WBSCR17
9	18647019	18647487	0.028	ADAMTSL1
11	86647645	86675342	0.028	TMEM135
17	46020143	46029544	0.028	CACNA1G
18	76080560	76116152	0.028	PARD6G
1	2211082	2214696	0.029	SKI
3	125785078	125813434	0.029	KALRN
4	43847007	43882439	0.029	KCTD8
5	11716510	11735787	0.029	CTNND2
5	58669849	58689140	0.029	PDE4D
7	157457410	157461816	0.029	PTPRN2
9	123394647	123406724	0.029	DAB2IP
10	84022134	84030660	0.029	NRG3
16	6140329	6140589	0.029	A2BP1
16	7656178	7658288	0.029	A2BP1
16	81544689	81546478	0.029	CDH13
3	180948452	180955368	0.03	USP13
6	102596103	102616945	0.03	GRIK2
6	161811188	161814964	0.03	PARK2
10	83629283	83666389	0.03	NRG3
10	122255658	122275388	0.03	PPAPDC1A
11	86698118	86712344	0.03	TMEM135
12	100704359	100713977	0.03	GNPTAB
13	108578747	108580569	0.03	MYO16
15	86460910	86462743	0.03	NTRK3
4	62225552	62251283	0.031	LPHN3
5	16733772	16737109	0.031	MYO10
5	167547307	167552848	0.031	ODZ2
11	72018990	72036465	0.031	PDE2A
12	48561404	48576290	0.031	FAIM2
19	18336675	18340647	0.031	PGPEP1
1	235626076	235649381	0.032	RYR2
3	74562933	74570462	0.032	CNTN3
4	88457472	88494390	0.032	HSD17B11
6	89655885	89707641	0.032	RNGTT
16	7390547	7394555	0.032	A2BP1
17	46000610	46014842	0.032	CACNA1G
3	62684106	62704760	0.033	CADPS
4	43885151	43929316	0.033	KCTD8
12	32413516	32421847	0.033	BICD1
17	62456977	62462327	0.033	CACNG4
20	42017812	42021493	0.033	TOX2
1	7461024	7472075	0.034	CAMTA1
2	169377277	169381125	0.034	NOSTRIN
2	191014228	191030042	0.034	MFSD6
2	148773591	148779983	0.034	MBD5
8	18722837	18742311	0.034	PSD3
9	117043208	117092162	0.034	DEC1
10	24335334	24362816	0.034	KIAA1217
12	7139817	7149727	0.034	C1RL
2	178782922	178794325	0.035	OSBPL6
3	29569414	29577145	0.035	RBMS3
6	11351122	11351843	0.035	NEDD9
7	38511904	38512555	0.035	AMPH
9	27262426	27272154	0.035	NCRNA00032
9	100287904	100294297	0.035	GABBR2
10	102862967	102869610	0.035	TLX1NB
13	66204784	66223282	0.035	PCDH9
14	93634903	93636428	0.035	IFI27L1
18	75057779	75109618	0.035	ATP9B
4	91743308	91785898	0.036	FAM190A
5	145155140	145190234	0.036	PRELID2
7	136812928	136827038	0.036	DGKI
8	1568633	1589804	0.036	DLGAP2
9	116088430	116093094	0.036	COL27A1
10	35610764	35810628	0.036	CCNY
13	42453170	42457768	0.036	EPSTI1
4	88430080	88449124	0.037	HSD17B13
7	38515671	38530136	0.037	AMPH
9	4592356	4605020	0.037	C9orf68
9	111924303	111940020	0.037	PALM2-AKAP2
11	98526770	98534019	0.037	CNTN5
11	98618121	98655002	0.037	CNTN5
12	25569029	25600799	0.037	IFLTD1
15	55697456	55707422	0.037	GCOM1
18	32259691	32264678	0.037	FHOD3
2	230871242	230889159	0.038	SP140
6	133417834	133501387	0.038	LOC285735
8	4109690	4110036	0.038	CSMD1
20	15767080	15796879	0.038	MACROD2
1	168209910	168320231	0.039	KIFAP3
4	155494510	155514526	0.039	DCHS2
3	39978163	39978902	0.04	MYRIP
5	9719545	9748667	0.04	LOC285692
6	163465302	163466489	0.04	PACRG
1	110780039	110795513	0.041	PROK1
3	125767015	125782947	0.041	KALRN
6	152685658	152702530	0.041	SYNE1
10	95141612	95149015	0.041	MYOF
11	78155027	78170709	0.041	ODZ4
5	80348632	80352442	0.042	RASGRF2
7	33016109	33094064	0.042	NT5C3
8	59955332	59958339	0.042	TOX
11	78138610	78148735	0.042	ODZ4
15	32984170	33046668	0.042	AQR
1	161312975	161347285	0.043	RGS4
4	88581928	88601499	0.043	NUDT9
5	6544532	6557171	0.043	UBE2QL1
6	15383284	15389433	0.043	JARID2
9	12778784	12781031	0.043	C9orf150
14	93624032	93632946	0.043	IFI27L1
17	29239620	29259978	0.043	ACCN1
17	68790130	68792317	0.043	CDC42EP4
3	62655369	62661693	0.044	CADPS
3	152910551	152945355	0.044	AADACL2
8	4092064	4096571	0.044	CSMD1
8	4477685	4478910	0.044	CSMD1
20	45744925	45755083	0.044	SULF2
22	31238005	31243298	0.044	SYN3
3	11836966	11853732	0.045	C3orf31
8	18719096	18720801	0.045	PSD3
13	25176338	25188795	0.045	ATP8A2
14	22317952	22319132	0.045	SLC7A7
16	81578029	81578930	0.045	CDH13
17	46035656	46040791	0.045	CACNA1G
15	55740856	55744606	0.046	GCOM1
19	3396721	3403683	0.046	NFIC
19	6706155	6718743	0.046	SH2D3A
1	18025169	18032082	0.047	ACTL8
2	230865771	230870585	0.047	SP140
5	75728732	75739841	0.047	IQGAP2
15	85151860	85162986	0.047	AGBL1
1	3062552	3088575	0.048	PRDM16
3	176689377	176699547	0.048	NAALADL2
6	90893615	90958987	0.048	BACH2
16	82268563	82271433	0.048	CDH13
1	170601441	170631953	0.049	DNM3
1	238379838	238414532	0.049	FMN2
3	125804583	125809491	0.049	KALRN
11	131341403	131346675	0.049	NTM
3	140867947	140893721	0.05	NMNAT3
7	134121277	134121751	0.05	CALD1
7	134141002	134154559	0.05	CALD1
12	32372153	32398124	0.05	BICD1
12	93534691	93547536	0.05	TMCC3
20	42208871	42210651	0.05	JPH2
