# Supplementary material for: A noise-reduction GWAS analysis implicates altered regulation of neurite outgrowth and guidance in autism
Source: Mol Autism. 2011 Jan 19;2:1. doi: 10.1186/2040-2392-2-1 (PMC3035032; doi:10.1186/2040-2392-2-1)
Supplement: Additional File 7 — Table S3: RefSeq genes nearest to linkage disequilibrium (LD) blocks identified by Genome-wide Association Study - Noise Reduction (GWAS-NR). Every LD block identified by GWAS-NR and haplotype analysis with a P-value < 0.05 that does not overlap with a gene in the reference sequence (RefSeq) database is listed with the chromosome start and stop position, the length in basepairs of the LD block, the minimum GWAS-NR P-value of the block and the RefSeq name of the gene(s) that is nearest to the block. [file 2040-2392-2-1-S7.XLS]

## Sheet: Additional Table 3
Additional Table 3. RefSeq genes nearest to linkage disequilibrium (LD) blocks identified by GWAS-NR.
Chr	LD Block Start	LD Block End	P-value	Nearest RefSeq Gene	Distance to Nearest Gene (bp)
2	20444539	20446116	1.80018e-06	PUM2	134183
3	5699642	5704325	1.8018e-05	EDEM1	499967
5	16432078	16456075	8.10811e-05	ZNF622	86816
4	140639700	140644454	9.09091e-05	SETD7	57327
3	157972203	157996102	9.09091e-05	LEKR1	274409
21	35569435	35577148	9.09091e-05	RUNX1	495181
2	14064899	14079516	9.09091e-05	FAM84A	632718
16	60904728	60917969	9.09091e-05	CDH8	673234
21	46197506	46197840	0.000181818	PCBP3	103538
21	23753899	23759301	0.000181818	NCAM2	2466798
17	29822038	29822969	0.000272727	C17orf102	108463
2	29151876	29156336	0.000363636	C2orf71	18275
20	44400065	44404617	0.000363636	SLC35C2	26406
22	18567575	18569077	0.000363636	RTN4R	68241
10	72418416	72420642	0.000363636	PCBD1	107370
5	141623150	141632275	0.000454546	SPRY4	61654
2	14055256	14064769	0.000454546	FAM84A	642361
1	217526610	217532033	0.000545454	LYPLAL1	118219
5	100635593	100637822	0.000545454	ST8SIA4	467284
2	195666998	195666999	0.000578	SLC39A10	643673
21	26717297	26717298	0.00062	CYYR1	150155
15	99878988	99904291	0.000636364	PCSK6	242636
2	14000228	14015067	0.000636364	FAM84A	697389
15	52029248	52033314	0.000727273	WDR72	440085
6	116011990	116044957	0.000727273	FRK	476624
7	91895256	91895257	0.000789	GATAD1	31422
2	43290258	43300120	0.000818182	ZFP36L2	16991
2	105955162	105955449	0.000818182	NCK2	227664
9	92880574	92897542	0.000818182	AUH	283453
19	33328072	33358519	0.000818182	LOC148145	823823
5	95076373	95076374	0.000918	RHOBTB3	81454
1	199695134	199697195	0.001	PHLDA3	9788
7	130083924	130088545	0.001	KLF14	20609
11	120711564	120716966	0.001	SC5DL	48180
4	189196698	189208483	0.001	ZFP42	54565
8	128722183	128723297	0.001	MYC	100677
21	46067502	46073891	0.001	PCBP3	119294
12	129765536	129767988	0.001	STX2	124228
22	43148199	43156806	0.001	LDOC1L	124470
12	113181684	113213388	0.001	TBX5	148946
4	138821160	138828912	0.001	PCDH18	169391
12	70789954	70792583	0.001	TPH2	173691
10	122373794	122384204	0.001	PPAPDC1A	177749
14	51899861	51937486	0.001	TXNDC16	189190
9	22604985	22631633	0.001	DMRTA1	194794
18	23755999	23756789	0.001	CDH2	255444
5	35578717	35616167	0.001	SPEF2	271753
9	92877674	92880480	0.001	AUH	286353
22	48132919	48135716	0.001	C22orf34	304275
1	56496643	56523968	0.001	PPAP2B	321202
18	74911018	74913438	0.001	ATP9B	328252
4	188823847	188827597	0.001	ZFP42	339346
10	80117793	80132683	0.001	LOC283050	379418
10	8548252	8572641	0.001	GATA3	435969
19	33278701	33321252	0.001	LOC148145	873194
9	82362000	82364151	0.001	TLE4	987454
4	182151597	182157477	0.001	MGC45800	1151065
22	33867036	33884582	0.00109091	ISX	92453
12	113215780	113231340	0.00109091	TBX5	114850
10	129153579	129153580	0.001113	DOCK1	569568
16	62797203	62797204	0.001297	CDH11	916217
4	25741459	25741460	0.001414	RBPJ	300917
12	113161366	113171694	0.00145455	TBX5	169264
11	6263056	6263057	0.001533	CCKBR	25516
12	19992260	19992261	0.001611	PDE3A	732888
4	85301318	85301319	0.001614	NKX6-1	337093
16	62791955	62791956	0.001663	CDH11	921465
17	52188347	52188348	0.00173	C19orf69	5547446
13	65379816	65379817	0.001758	PCDH9	1322653
8	8586842	8587665	0.00181818	CLDN23	12185
1	82945076	82945077	0.001899	LPHN2	906408
19	55795173	55795195	0.002	SYT3	37941
21	46203783	46217696	0.002	COL6A1	45608
12	113335669	113339312	0.002	TBX5	63195
14	76501511	76502325	0.002	C14orf4	63276
2	64677352	64677852	0.002	AFTPH	72884
17	29857275	29861005	0.002	C17orf102	73226
9	133223089	133228450	0.002	PPAPDC3	73549
9	128563728	128580791	0.002	ZBTB43	76578
10	91313757	91316367	0.002	PANK1	79870
4	88379042	88381717	0.002	KLHL8	80480
11	46217272	46227422	0.002	CREB3L1	82276
3	189022827	189026269	0.002	BCL6	104411
21	46198033	46201724	0.002	PCBP3	107422
3	157216750	157218708	0.002	GMPS	147690
11	57504473	57508675	0.002	OR9Q1	201139
2	67683783	67690011	0.002	ETAA1	212066
10	30439296	30454756	0.002	MTPAP	238977
3	41012621	41014911	0.002	CTNNB1	244322
3	40993927	41002342	0.002	CTNNB1	263016
6	688995	698586	0.002	EXOC2	268449
13	41449568	41468201	0.002	KIAA0564	276729
4	188885812	188887227	0.002	ZFP42	277381
4	188853414	188878585	0.002	ZFP42	309779
4	188845047	188883839	0.002	ZFP42	318146
5	35508357	35570882	0.002	SPEF2	342113
8	62117524	62166007	0.002	CHD7	412115
5	34444529	34445932	0.002	RAI14	423944
22	26086300	26096075	0.002	MN1	441186
9	81070962	81072227	0.002	TLE4	460514
3	5705884	5714027	0.002	EDEM1	509669
8	123520056	123521501	0.002	ZHX2	535880
18	23460730	23482826	0.002	CDH2	550713
12	124939045	124960360	0.002	TMEM132B	583246
13	108709716	108714962	0.002	MYO16	668462
21	20302190	20306221	0.002	C21orf131	795107
14	48280344	48290560	0.002	RPS29	842500
3	76307730	76333818	0.002	ROBO2	1471623
11	79715862	79727297	0.002	ODZ4	1685322
5	165128137	165132181	0.002	MAT2B	2269373
13	76397692	76397693	0.002082	KCTD12	45389
21	26716889	26716890	0.002098	CYYR1	150563
7	135629916	135629917	0.002112	LUZP6	367875
10	127202596	127203292	0.00218182	LOC100169752	54408
2	195677764	195677765	0.002197	SLC39A10	632907
3	21062223	21062224	0.002251	VENTXP7	360958
10	129153268	129153269	0.002254	DOCK1	569257
10	152102	152103	0.002261	ZMYND11	138474
5	8723219	8723220	0.002304	SEMA5A	876014
7	96269282	96269283	0.002306	SHFM1	113269
20	54720974	54720975	0.002316	TFAP2C	83211
7	9967311	9967312	0.002327	NDUFA4	979027
16	62807919	62807920	0.002333	CDH11	905501
6	165428276	165428277	0.002491	C6orf118	214825
11	113743011	113755781	0.00254545	C11orf34	2131696
6	168820471	168820472	0.00257	SMOC2	235793
5	95067424	95067425	0.002613	SPATA9	47650
3	102244528	102247547	0.00263636	ABI3BP	296679
10	125186655	125186656	0.002753	GPR26	260246
7	91895235	91895236	0.002774	GATAD1	31443
9	25767761	25767762	0.002788	TUSC1	101376
7	156907543	156907544	0.00279	DNAJB6	85073
2	197786122	197786123	0.002917	ANKRD44	218629
6	2788334	2788335	0.002926	SERPINB1	9603
13	76397457	76397458	0.002998	KCTD12	45154
11	57180616	57181758	0.003	CLP1	5296
10	35917492	35925305	0.003	GJD4	20377
10	127227908	127229618	0.003	LOC100169752	29096
19	46675662	46675968	0.003	C19orf69	35066
4	189190509	189195153	0.003	ZFP42	41235
16	84535003	84539802	0.003	IRF8	49528
3	139005299	139016209	0.003	SOX14	49941
4	88386902	88413194	0.003	HSD17B13	76178
5	16424389	16432041	0.003	ZNF622	94505
8	128725833	128726459	0.003	MYC	97027
12	129768101	129768504	0.003	STX2	121663
10	72433755	72435574	0.003	PCBD1	122302
17	29812557	29855156	0.003	CCL1	143645
10	26740790	26744520	0.003	APBB1IP	155948
8	8386433	8386497	0.003	CLDN23	212594
10	30459513	30485013	0.003	MTPAP	218760
2	159254003	159272696	0.003	PKP4	250975
18	72553731	72561963	0.003	ZNF236	257939
21	18843067	18845882	0.003	TMPRSS15	282578
13	56302846	56327109	0.003	PRR20	339507
2	180884703	180895123	0.003	CWC22	377275
12	125868918	125876574	0.003	LOC100128554	383595
10	8536940	8547229	0.003	GATA3	410557
9	81079896	81098022	0.003	TLE4	451580
21	35563141	35567003	0.003	RUNX1	485036
16	57773110	57790679	0.003	GOT2	492144
2	40035896	40036288	0.003	SLC8A1	557183
4	149813939	149838825	0.003	NR3C2	619460
2	14025329	14039507	0.003	FAM84A	672288
20	50673902	50679095	0.003	TSHZ2	863470
11	99991842	99992037	0.003	CNTN5	1594957
11	111964161	111964162	0.003015	C11orf34	340077
18	56916439	56916440	0.003111	CDH20	456906
8	141552710	141552711	0.003374	TRAPPC9	740944
10	23738039	23738040	0.003388	C10orf67	92515
7	117748209	117748210	0.003407	ANKRD7	96263
20	52281853	52281854	0.003411	PFDN4	23946
13	109095564	109095565	0.003579	IRS2	141351
4	186172253	186172254	0.003611	HELT	6667
2	85823031	85823032	0.003769	ATOH8	48985
1	48019664	48019665	0.003852	FOXD2	345390
4	182314469	182314470	0.00386	MGC45800	988193
4	25742806	25742807	0.003887	RBPJ	299570
10	19969519	19969520	0.003904	PLXDC2	639602
6	31351863	31351864	0.003941	HLA-C	7357
19	11731583	11731584	0.003995	ZNF441	24310
17	14856672	14858330	0.004	CDRT7	19326
12	92507685	92521259	0.004	SOCS2	33531
1	209760821	209761131	0.004	RD3	44645
6	106617688	106618625	0.004	PRDM1	46819
9	137620307	137635704	0.004	GLT6D1	50900
19	46680978	46693050	0.004	C19orf69	52148
7	154878817	154887119	0.004	EN2	71470
4	88375963	88378964	0.004	KLHL8	77727
20	44867730	44867806	0.004	SLC2A10	96121
12	93577266	93591955	0.004	TMCC3	106925
13	42464509	42486576	0.004	DNAJC15	116797
2	11909579	11923601	0.004	LPIN1	119411
11	119171052	119173952	0.004	PVRL1	123644
1	94890979	94892799	0.004	F3	125480
7	29776094	29788804	0.004	WIPF3	136222
12	57688723	57694341	0.004	LRIG3	142138
6	109236377	109274927	0.004	ARMC2	165668
6	54740079	54765636	0.004	FAM83B	174699
12	113150585	113158644	0.004	TBX5	180045
9	73392622	73418067	0.004	TMEM2	180998
7	141808781	141809654	0.004	TRYX3	211214
2	154255169	154257351	0.004	RPRM	215254
17	5721124	5736477	0.004	WSCD1	247347
5	90937093	90949070	0.004	ARRDC3	248773
8	96978536	96982297	0.004	GDF6	263660
20	52854970	52855025	0.004	DOK5	329353
20	52857941	52858624	0.004	DOK5	332952
8	128007941	128050431	0.004	FAM84B	416563
16	72207007	72208354	0.004	HTA	524606
1	102739738	102747160	0.004	COL11A1	606902
16	8016009	8024801	0.004	A2BP1	702050
15	44445685	44449813	0.004	SQRDL	735266
13	80547295	80555079	0.004	SPRY2	746967
4	61844734	61846104	0.004	LPHN3	776029
3	30178481	30182671	0.004	RBMS3	884865
20	50651766	50652160	0.004	TSHZ2	885606
18	8464350	8469685	0.004	PTPRM	912372
3	76287406	76298335	0.004	ROBO2	1491947
11	120013510	120013511	0.004023	GRIK4	348669
2	195670949	195670950	0.004038	SLC39A10	639722
3	196003337	196003338	0.004079	FAM43A	115428
1	165768736	165768737	0.004114	CREG1	20944
20	46457770	46457771	0.004169	PREX1	420057
20	56821249	56821250	0.004314	GNASAS	38104
9	127883306	127883307	0.004329	PBX3	333870
7	154957138	154957139	0.004333	EN2	13555
13	33724872	33724873	0.004416	RFC3	434668
9	95156970	95156971	0.00445	C9orf129	36670
8	20570359	20570360	0.004452	LZTS1	422404
10	126048894	126048895	0.004468	OAT	48641
5	2778974	2778975	0.004477	IRX2	25795
17	10112605	10112606	0.004532	MYH13	104442
11	85750963	85750964	0.004681	CCDC81	60835
4	153137896	153137897	0.004894	PET112L	326637
15	77404564	77411863	0.005	TMED3	21318
11	69356687	69360392	0.005	FGF3	26476
8	38478625	38482629	0.005	C8orf86	26712
2	29161348	29175888	0.005	C2orf71	37827
4	40013107	40013212	0.005	CHRNA9	38623
16	57020128	57025712	0.005	GINS3	41914
1	12601328	12602767	0.005	DHRS3	52242
4	5986307	5990100	0.005	C4orf50	54760
20	23079695	23081689	0.005	CD93	73697
11	13714230	13723603	0.005	FAR1	76822
1	6717817	6720271	0.005	DNAJC11	103456
10	72428711	72433499	0.005	PCBD1	120227
18	72194339	72197571	0.005	ZNF516	141795
9	78912590	78914594	0.005	VPS13A	277336
7	108584702	108588624	0.005	C7orf66	277351
16	85460085	85467105	0.005	FOXL1	297490
8	72134025	72174885	0.005	EYA1	302996
6	4559057	4560654	0.005	CDYL	341719
2	71884268	71884680	0.005	DYSF	350420
4	176724617	176734289	0.005	GPM6A	436025
10	8573243	8576284	0.005	GATA3	439612
10	66695250	66712719	0.005	ANXA2P3	457429
15	52075850	52078855	0.005	WDR72	485626
4	149780254	149810031	0.005	NR3C2	590666
3	30209620	30210225	0.005	RBMS3	912419
11	99932869	99954352	0.005	CNTN5	1557272
9	76735058	76735059	0.005092	C9orf40	22564
3	24908279	24908280	0.005597	THRB	774632
16	78341390	78341391	0.005918	MAF	156145
6	134529361	134530653	0.006	SGK1	8366
2	45016122	45021074	0.006	SIX3	10597
12	4376087	4376269	0.006	FGF23	28616
9	78313051	78315853	0.006	GCNT1	32777
2	43255801	43266618	0.006	ZFP36L2	51448
17	14820048	14826612	0.006	CDRT7	55950
16	83275724	83278902	0.006	USP10	95304
17	73294505	73303035	0.006	FLJ45079	97259
8	57967108	57974183	0.006	IMPAD1	101873
3	154198704	154204665	0.006	P2RY1	169240
5	115751309	115753690	0.006	SEMA6A	187141
2	159247763	159253552	0.006	PKP4	231831
21	45858333	46051323	0.006	PCBP3	328463
5	98551702	98552396	0.006	CHD1	333589
20	11006072	11007873	0.006	JAG1	441542
18	62850164	62858715	0.006	CDH19	536415
1	14591521	14592434	0.006	KAZ	675717
2	117616056	117663355	0.006	DDX18	690367
5	157673180	157674339	0.006	EBF1	786186
4	61825618	61843068	0.006	LPHN3	795145
13	87990086	87992891	0.006	SLITRK5	870021
9	29299713	29323883	0.006	LINGO2	1385356
5	28736653	28755851	0.006	CDH9	1839386
4	181028938	181035880	0.006	MGC45800	2273724
4	187949369	187949370	0.006164	FAT1	203440
3	33000114	33000115	0.006358	GLB1	113584
8	142662955	142662956	0.006413	FLJ43860	149846
12	82251053	82251054	0.006948	TMTC2	645990
12	51093547	51101732	0.007	KRT75	20830
14	23559445	23570940	0.007	DHRS4L1	30975
17	68784582	68785594	0.007	CDC42EP4	35156
20	56613415	56616662	0.007	STX16	74573
14	50718505	50729967	0.007	TMX1	75617
5	72601244	72605701	0.007	TMEM174	100923
8	8469618	8471286	0.007	CLDN23	129409
12	45508204	45591444	0.007	SLC38A4	146634
3	189069696	189070613	0.007	BCL6	148755
2	218519153	218524323	0.007	TNS1	151567
8	8434086	8438133	0.007	CLDN23	164941
1	90380306	90413533	0.007	ZNF326	180268
1	160203412	160207843	0.007	ATF6	205136
13	33603845	33608780	0.007	RFC3	318575
7	108603376	108641773	0.007	C7orf66	330500
9	20273265	20275162	0.007	MLLT3	339249
10	122956563	122962429	0.007	FGFR2	391399
14	85457598	85460260	0.007	FLRT2	394020
16	72081673	72082738	0.007	HTA	398990
2	240028694	240047993	0.007	HDAC4	413193
15	91868269	91875035	0.007	RGMA	487395
10	66752150	66757445	0.007	ANXA2P3	502155
4	13834287	13854427	0.007	BOD1L	674964
9	28765609	28768418	0.007	LINGO2	829891
14	48191471	48193986	0.007	RPS29	931373
14	48189937	48190670	0.007	RPS29	932907
11	97404507	97435000	0.007	CNTN5	2328176
21	45255220	45255221	0.007135	C21orf70	70839
1	81478165	81478166	0.007513	LPHN2	752530
15	90104981	90104982	0.007633	SLCO3A1	411688
13	33922100	33922101	0.007876	RFC3	631896
7	29607993	29614187	0.008	PRR15	44236
8	90918472	90945088	0.008	OSGIN2	90798
7	27346024	27347461	0.008	EVX1	98773
12	113193181	113203030	0.008	TBX5	137449
7	29761550	29771928	0.008	WIPF3	150766
8	8406026	8411849	0.008	CLDN23	193001
10	89811626	89818869	0.008	PTEN	205695
10	89820726	89823455	0.008	PTEN	210281
16	76130456	76131521	0.008	ADAMTS18	257996
10	122023516	122025586	0.008	PPAPDC1A	315841
15	33806270	33806366	0.008	ATPBD4	355905
7	123710207	123723722	0.008	SPAM1	371201
10	8551468	8555354	0.008	GATA3	418682
2	220700387	220704189	0.008	SLC4A3	503654
9	16296571	16298000	0.008	BNC2	564215
13	107983421	108019220	0.008	MYO16	674935
8	35076680	35123777	0.008	UNC5D	695042
14	39727004	39744691	0.008	FBXO33	808064
3	65014025	65022643	0.008	MAGI1	985524
4	187944792	187944793	0.008298	FAT1	198863
7	154954206	154954207	0.008342	EN2	10623
1	158336536	158342848	0.009	IGSF8	15095
17	68771152	68775438	0.009	CPSF4L	19256
7	75224605	75225967	0.009	CCL26	32395
7	130088754	130103922	0.009	KLF14	35986
7	154899279	154905153	0.009	EN2	51008
2	230892030	230892350	0.009	SP140	93662
9	109021302	109026648	0.009	RAD23B	112989
5	56076706	56076821	0.009	MAP3K1	151029
10	89770130	89776333	0.009	PTEN	163159
2	154204396	154216235	0.009	RPRM	174138
10	89843422	89845542	0.009	PTEN	232368
7	38643662	38648936	0.009	AMPH	259107
21	18831102	18841324	0.009	TMPRSS15	278020
11	86735741	86736629	0.009	TMEM135	310096
7	25875733	25880811	0.009	NFE2L3	317546
9	22760044	22760886	0.009	DMRTA1	324047
9	87213950	87219806	0.009	AGTPBP1	332814
20	44905731	44915117	0.009	EYA2	345166
10	121993492	121997438	0.009	PPAPDC1A	345865
8	139641231	139659542	0.009	COL22A1	354187
1	30531458	30531515	0.009	MATN1	437561
8	15227296	15251546	0.009	TUSC3	439070
22	25987507	25987544	0.009	MN1	539979
10	30327404	30340426	0.009	SVIL	554144
4	149833589	149838688	0.009	NR3C2	619323
3	177716649	177721004	0.009	TBL1XR1	681093
4	13876594	13879456	0.009	BOD1L	699993
7	51777395	51781201	0.009	COBL	729799
4	131462277	131486271	0.009	C4orf33	1249540
4	131816202	131839933	0.009	C4orf33	1603202
1	110768412	110772375	0.01	HBXIP	26976
9	119542086	119554504	0.01	TLR4	48224
18	46120629	46152002	0.01	SKA1	53907
21	42751033	42754127	0.01	UBASH3A	57040
2	11129490	11138013	0.01	C2orf50	74877
8	90906777	90915209	0.01	RIPK2	76100
14	50865455	50867994	0.01	TMX1	91359
8	8439757	8440552	0.01	CLDN23	159270
9	22586808	22602960	0.01	DMRTA1	166121
9	22629090	22631126	0.01	DMRTA1	194287
2	154249334	154253699	0.01	RPRM	211602
6	147288187	147330398	0.01	STXBP5	462213
14	39495125	39556648	0.01	FBXO33	620021
13	108677223	108677378	0.01	MYO16	630878
8	93662764	93682390	0.01	RUNX1T1	642063
2	129372152	129457387	0.01	HS6ST1	717864
6	156793395	156803030	0.01	ARID1B	780208
15	93671981	93683850	0.01	MCTP2	1041417
3	104855337	104877189	0.01	ZPLD1	1240641
21	23752527	23753051	0.01	NCAM2	2460548
21	23827674	23842142	0.01	NCAM2	2549639
2	671739	678744	0.011	TMEM18	20772
5	72470057	72495882	0.011	TMEM171	43739
4	8406790	8418699	0.011	ACOX3	86562
14	95332505	95335404	0.011	TCL1A	89348
20	2119927	2122119	0.011	STK35	91592
2	150910080	150927335	0.011	RND3	142346
3	188708110	188715851	0.011	RTP4	146990
13	33614493	33614568	0.011	RFC3	324363
22	46706034	46735527	0.011	FLJ46257	340072
3	37841759	37842508	0.011	ITGA9	373692
18	62726211	62730185	0.011	CDH19	407885
13	56220598	56226374	0.011	PRR20	421755
6	116066757	116089663	0.011	FRK	421857
1	235215946	235227413	0.011	RYR2	847965
14	32443820	32445115	0.011	NPAS3	899312
11	131778501	131780505	0.011	OPCML	1129112
3	175824688	175839182	0.011	NAALADL2	1181434
4	88721800	88729582	0.012	DSPP	35249
16	83281757	83282391	0.012	USP10	89271
3	157196898	157213484	0.012	GMPS	142466
2	105921422	105954952	0.012	NCK2	227167
10	30438797	30438875	0.012	MTPAP	239476
9	25919148	25928342	0.012	TUSC1	261956
1	119054949	119062338	0.012	TBX15	278753
4	13562811	13563713	0.012	BOD1L	384250
13	56256170	56295343	0.012	PRR20	386183
13	103225923	103232702	0.012	SLC10A2	738354
13	74113709	74115455	0.012	KLF12	957306
3	6756329	6756909	0.012	GRM7	1001889
14	42222513	42243324	0.012	LRFN5	1096811
2	146221152	146227765	0.012	ZEB2	1369354
4	33999572	34017447	0.012	ARAP2	1922802
11	113728787	113761959	0.012	C11orf34	2137874
2	217459791	217463527	0.013	TNP1	31101
10	127205922	127227745	0.013	LOC100169752	51082
7	29618788	29625547	0.013	PRR15	55596
6	47136410	47168995	0.013	GPR110	73415
19	46711027	46741661	0.013	CEACAM21	74010
10	72416149	72416388	0.013	PCBD1	103116
6	22562954	22584187	0.013	HDGFL1	115775
17	29799165	29835900	0.013	CCL1	124389
12	91208482	91224235	0.013	CLLU1OS	137573
2	63790886	63846734	0.013	LOC388955	144049
5	51938786	51940364	0.013	PELO	195423
8	8387780	8400120	0.013	CLDN23	211247
3	120021798	120032034	0.013	IGSF11	214568
1	119102270	119120167	0.013	TBX15	231432
8	94508365	94532025	0.013	FAM92A1	301482
8	62116057	62117038	0.013	CHD7	363146
7	123739711	123744440	0.013	SPAM1	391919
10	8559565	8563714	0.013	GATA3	427042
9	22899348	22907331	0.013	DMRTA1	470492
10	30304030	30320717	0.013	SVIL	534435
4	13872299	13876339	0.013	BOD1L	696876
5	25815643	25822534	0.013	CDH9	1258803
4	131488894	131502424	0.013	C4orf33	1265693
11	79705090	79710945	0.013	ODZ4	1668970
3	46638376	46641351	0.014	TDGF1	50303
1	94825064	94827720	0.014	F3	60401
14	76502951	76521957	0.014	C14orf4	61836
3	188985407	188993695	0.014	BCL6	71837
8	10475278	10476206	0.014	RP1L1	74749
13	112154490	112155252	0.014	C13orf28	76583
1	166867879	166877441	0.014	DPT	97173
10	50100033	50121849	0.014	C10orf71	105510
11	13754694	13761333	0.014	FAR1	114552
10	122364634	122364777	0.014	PPAPDC1A	158322
1	168335009	168360049	0.014	KIFAP3	202956
7	75218041	75219498	0.014	HIP1	218154
6	647434	687311	0.014	EXOC2	257174
6	85184648	85192305	0.014	KIAA1009	301627
6	91583221	91590812	0.014	MAP3K7	308739
4	188831812	188837380	0.014	ZFP42	331381
20	39781687	39799195	0.014	CHD6	334612
1	207336250	207340562	0.014	LOC642587	336265
8	94444531	94445020	0.014	FAM92A1	365316
8	94392948	94421978	0.014	C8orf83	457043
4	149845207	149901278	0.014	NR3C2	681913
6	115729115	115911619	0.014	FRK	759499
8	130072298	130072445	0.014	GSDMC	796018
18	34093251	34093363	0.014	CELF4	1016358
5	25940907	25943666	0.014	CDH9	1133539
10	9556013	9617134	0.014	SFTA1P	1320870
14	50761050	50764011	0.015	TMX1	33072
6	89794219	89794493	0.015	PNRC1	57379
16	85283402	85284439	0.015	FOXL1	114824
15	50898804	50953478	0.015	ONECUT1	116834
11	57423687	57438404	0.015	CTNND1	152595
18	73247400	73256562	0.015	GALR1	165567
2	19781723	19789993	0.015	TTC32	183502
17	13228851	13232871	0.015	HS3ST3A1	217118
3	155195292	155195778	0.015	SGEF	263018
1	119062848	119100480	0.015	TBX15	270854
10	122028746	122036498	0.015	PPAPDC1A	310611
12	125838377	125857956	0.015	LOC100128554	364977
16	13572443	13573064	0.015	ERCC4	381263
3	106390387	106390621	0.015	ALCAM	388047
6	116047377	116052972	0.015	FRK	441237
21	35554169	35562415	0.015	RUNX1	480448
1	73936030	73948694	0.015	LRRIQ3	500429
5	62520634	62526163	0.015	IPO11	781834
3	85010495	85014013	0.015	CADM2	1195772
21	23761888	23788315	0.015	NCAM2	2495812
17	1156618	1156739	0.016	TUSC5	27033
21	44512009	44520453	0.016	AIRE	30521
5	148265790	148273115	0.016	ADRB2	86767
6	54812575	54819430	0.016	FAM83B	102203
22	46555728	46562553	0.016	FLJ46257	167098
14	28133558	28138583	0.016	FOXG1	175064
10	30429219	30438125	0.016	MTPAP	249054
7	38680130	38687717	0.016	AMPH	297888
1	30522142	30528867	0.016	MATN1	446877
15	52063843	52080909	0.016	WDR72	487680
9	16300620	16300723	0.016	BNC2	560166
7	48846560	48848666	0.016	ABCA13	640278
13	108683915	108715856	0.016	MYO16	669356
3	30211313	30233526	0.016	RBMS3	935720
14	42257726	42258562	0.016	LRFN5	1112049
20	58633077	58633322	0.016	CDH4	1312617
10	3321092	3321093	0.01649	PITRM1	151174
2	43226155	43270587	0.017	ZFP36L2	81094
2	224634602	224637656	0.017	SERPINE2	89648
9	75042027	75047645	0.017	ANXA1	91045
17	29824175	29834586	0.017	C17orf102	106326
11	88530762	88542052	0.017	TYR	137813
6	99245596	99247213	0.017	POU3F2	147791
4	4645644	4646708	0.017	STX18	175112
9	22609733	22624275	0.017	DMRTA1	187436
4	10808450	10845039	0.017	HS3ST1	231185
9	14352390	14354590	0.017	NFIB	282744
8	10772254	10787614	0.017	XKR6	324031
5	27202417	27253066	0.017	CDH9	336601
8	94465757	94483633	0.017	FAM92A1	344090
10	122964760	122990534	0.017	FGFR2	383202
16	72102524	72110001	0.017	HTA	426253
8	35128244	35139007	0.017	UNC5D	643478
15	94026225	94036581	0.017	NR2F2	658269
7	41081089	41091972	0.017	C7orf10	950873
6	47128226	47154150	0.018	GPR110	58570
2	20141229	20168380	0.018	LAPTM4A	72488
20	23081796	23089655	0.018	CD93	81663
5	134670014	134672754	0.018	H2AFY	93462
16	84824039	84831258	0.018	LOC732275	112747
1	160857931	160864169	0.018	DDR2	158940
12	129709154	129733789	0.018	STX2	180610
10	89824376	89824879	0.018	PTEN	211705
8	8376080	8412246	0.018	CLDN23	222947
6	96470295	96476953	0.018	FUT9	299914
12	125837200	125837763	0.018	LOC100128554	344784
5	34464050	34522293	0.018	RAI14	404423
7	144174100	144252628	0.018	TPK1	472662
8	71951678	72082124	0.018	EYA1	479855
18	69087661	69089156	0.018	NETO1	523390
8	19018088	19020313	0.018	PSD3	591221
5	125094110	125116160	0.018	GRAMD3	763640
6	77454114	77457571	0.018	IMPG1	769790
17	47845191	47935088	0.018	CA10	872416
16	81083031	81087528	0.018	CDH13	1304669
19	51098303	51100852	0.019	MYPOP	15732
17	14859049	14862651	0.019	CDRT7	16949
1	115599147	115602472	0.019	NGF	83233
9	85909367	85914890	0.019	RMI1	129434
16	49475346	49479621	0.019	CYLD	146160
14	102269834	102283329	0.019	RCOR1	154344
3	154207097	154208836	0.019	RAP2B	161856
1	184991626	185064102	0.019	PLA2G4A	233110
12	37886724	37895225	0.019	KIF21A	236735
13	23512951	23521388	0.019	SPATA13	266261
8	62160654	62165144	0.019	CLVS1	416102
8	31569311	31570593	0.019	WRN	560274
13	108688143	108705899	0.019	MYO16	659399
7	51732914	51741836	0.019	COBL	690434
8	8575419	8577480	0.02	CLDN23	23608
11	1759014	1760218	0.02	CTSD	29658
1	209771940	209779313	0.02	SLC30A1	46782
8	101415703	101418838	0.02	RNF19A	80375
17	29837167	29846913	0.02	C17orf102	93334
12	45645994	45660898	0.02	AMIGO2	114007
7	20258403	20266941	0.02	MACC1	126138
9	22539702	22581196	0.02	DMRTA1	144357
1	145304799	145325588	0.02	CHD1L	144674
6	54753056	54790783	0.02	FAM83B	161722
9	23843357	23847083	0.02	ELAVL2	166979
6	54741994	54750331	0.02	FAM83B	172784
20	18923999	18941730	0.02	C20orf79	199361
1	236941307	236943223	0.02	LOC339535	232915
7	108544941	108559459	0.02	C7orf66	248186
14	26547587	26552195	0.02	NOVA1	567267
6	115916375	116001782	0.02	FRK	572239
13	108721817	108730793	0.02	MYO16	684293
13	107956527	107980385	0.02	MYO16	701829
17	36306423	36312010	0.021	KRT20	26292
14	50764525	50775606	0.021	TMX1	29597
10	124113460	124122178	0.021	PLEKHA1	68396
1	231090386	231090570	0.021	C1orf57	90456
2	174022407	174026190	0.021	CDCA7	98384
10	50088955	50095258	0.021	C10orf71	116588
8	8476478	8498158	0.021	CLDN23	122549
22	46537650	46540795	0.021	FLJ46257	145340
11	57510366	57535784	0.021	OR9Q1	195246
2	21282703	21305109	0.021	APOB	227304
2	178736197	178756801	0.021	OSBPL6	232924
16	76102583	76127850	0.021	ADAMTS18	254325
20	44920398	44926671	0.021	EYA2	330499
6	147392995	147399606	0.021	STXBP5	357405
5	62539830	62565442	0.021	IPO11	821113
5	25830584	25844156	0.021	CDH9	1243862
10	9439479	9472088	0.021	GATA3	1335416
4	131798118	131814073	0.021	C4orf33	1577342
8	112340002	112428882	0.021	CSMD3	2118556
5	6575653	6576738	0.022	UBE2QL1	75003
2	43217256	43225046	0.022	ZFP36L2	89993
18	74883300	74908769	0.022	ATP9B	355970
12	37709060	37712690	0.022	CPNE8	380422
11	127530476	127536247	0.022	ETS1	432187
2	146229777	146233084	0.022	ZEB2	1374673
6	47186418	47189989	0.023	GPR110	94409
9	92578361	92592371	0.023	SYK	122301
9	20257413	20262442	0.023	MLLT3	355101
7	108646793	108667245	0.023	C7orf66	355972
9	22909588	22915116	0.023	DMRTA1	478277
22	45989865	46026897	0.023	TBC1D22A	489685
18	23486265	23492112	0.023	CDH2	525178
4	13864964	13871065	0.023	BOD1L	691602
5	154424133	154427728	0.024	KIF4B	54276
4	3638126	3653067	0.024	ADRA2C	101925
2	136791758	136818641	0.024	CXCR4	230253
5	121902733	121942355	0.024	SNCAIP	266637
5	120891097	120922739	0.024	FTMT	325325
7	151211581	151215735	0.024	PRKAG2	331602
13	56231249	56251821	0.024	PRR20	411104
8	123504327	123518131	0.024	ZHX2	551609
19	33257611	33261241	0.024	LOC148145	894284
4	33627048	33826359	0.024	ARAP2	2295326
2	237217780	237233481	0.025	CXCR7	90363
10	89856629	89885019	0.025	PTEN	271845
13	33586581	33601891	0.025	RFC3	311686
6	91596967	91597253	0.025	MAP3K7	315180
1	56387350	56399876	0.025	PPAP2B	430495
8	35140966	35188842	0.025	UNC5D	630756
4	33830484	33986938	0.025	ARAP2	2091890
12	4362576	4363067	0.026	FGF23	15414
11	22844011	22873568	0.026	SVIP	73395
20	44862179	44866215	0.026	SLC2A10	94530
11	13726579	13752000	0.026	FAR1	105219
2	206402426	206404545	0.026	NRP2	149077
10	30494239	30512398	0.026	MTPAP	184034
12	118824704	118825909	0.026	CIT	217929
12	92981495	92991186	0.026	PLXNC1	241861
8	53077289	53082888	0.026	ST18	407703
4	127194651	127229301	0.026	FAT4	772285
3	6760430	6764265	0.026	GRM7	997788
5	26052120	26084219	0.026	CDH9	1022326
4	181009698	181025078	0.026	MGC45800	2292964
9	78324745	78336429	0.027	GCNT1	53353
9	85905950	85906693	0.027	RMI1	121237
9	14556156	14563613	0.027	ZDHHC21	127324
9	22658988	22659166	0.027	DMRTA1	222327
2	67774434	67774519	0.027	ETAA1	296574
9	18337557	18339993	0.027	ADAMTSL1	337395
1	56458886	56487398	0.027	PPAP2B	358959
1	56338505	56386232	0.027	PPAP2B	479340
1	76269621	76275750	0.027	ST6GALNAC3	545857
6	156756591	156764152	0.027	ARID1B	817012
14	81809103	81851442	0.027	SEL1L	842449
13	55628391	55750109	0.027	PRR20	1013962
7	79206008	79259558	0.027	MAGI2	1775249
10	67265971	67289600	0.027	CTNNA3	1829451
4	38628425	38635890	0.028	FAM114A1	90142
12	100769604	100772696	0.028	GNPTAB	109290
3	157165464	157194940	0.028	GMPS	123922
2	180799186	180813502	0.028	CWC22	295654
12	127104166	127109144	0.028	TMEM132C	654246
13	86427342	86507361	0.028	SLITRK5	702529
17	29780651	29795821	0.029	CCL1	84310
5	132503213	132510417	0.029	HSPA4	94857
9	77006888	77034729	0.029	OSTF1	141512
2	204687856	204707718	0.029	ICOS	198003
6	151507146	151512679	0.029	MTHFD1L	284296
9	23958420	23973817	0.029	ELAVL2	293713
8	142107091	142110976	0.029	PTK2	373294
18	62731646	62747566	0.029	CDH19	425266
2	184312430	184341764	0.029	NUP35	644437
13	108852961	108857993	0.029	MYO16	811493
5	26008578	26024041	0.029	CDH9	1065868
5	28760982	28799409	0.029	CDH9	1882944
21	23747666	23752436	0.029	NCAM2	2459933
3	9585120	9591140	0.03	LHFPL4	76096
9	22637014	22648001	0.03	DMRTA1	211162
15	25658793	25661673	0.03	OCA2	359260
4	13647032	13672747	0.03	BOD1L	493284
6	115697120	115717866	0.03	FRK	791494
13	89867887	89875024	0.03	GPC5	2449599
12	45661175	45701260	0.031	AMIGO2	98826
3	13539048	13546802	0.031	FBLN2	115875
13	47291351	47300745	0.031	SUCLA2	182112
2	67691978	67722236	0.031	ETAA1	244291
6	674037	686043	0.031	EXOC2	255906
2	159276063	159283800	0.031	PKP4	262079
8	128060885	128074016	0.031	FAM84B	440148
3	70390295	70403554	0.031	MITF	507903
1	76275783	76299884	0.031	ST6GALNAC3	539695
1	76249848	76262822	0.031	ST6GALNAC3	565630
14	48294256	48299717	0.031	RPS29	828588
2	13727557	13732712	0.031	TRIB2	958264
13	88732020	88812490	0.031	SLITRK5	1689620
21	23732630	23746337	0.031	NCAM2	2453834
2	47713826	47716579	0.032	KCNK12	115161
3	189075490	189079438	0.032	BCL6	157580
7	25966662	25993764	0.032	NFE2L3	226617
8	127995012	128002122	0.032	FAM84B	368254
8	15185005	15222477	0.032	TUSC3	481361
20	50655653	50670431	0.032	TSHZ2	881719
7	9874252	9891283	0.032	NDUFA4	1072086
9	137635856	137643269	0.033	GLT6D1	35351
8	97103340	97112645	0.033	GDF6	138856
11	57441256	57503978	0.033	CTNND1	218169
2	174139071	174148125	0.033	CDCA7	220319
7	108543914	108544797	0.033	C7orf66	233524
1	234136624	234153947	0.033	LYST	262979
10	2885361	2888875	0.033	PFKP	283635
20	52856429	52857321	0.033	DOK5	331649
20	44874005	44903455	0.033	EYA2	376892
9	16302990	16308055	0.033	BNC2	557796
13	108822845	108841542	0.033	MYO16	795042
1	237195195	237196214	0.033	CHRM3	944145
5	25946686	26003460	0.033	CDH9	1127760
5	23342057	23361189	0.034	PRDM9	222406
2	159268294	159272522	0.034	PKP4	250801
22	47221783	47234076	0.034	FAM19A5	311967
13	38662128	38671999	0.034	LHFP	413228
4	190573797	190587294	0.034	FRG1	547556
7	41053681	41079788	0.034	C7orf10	938689
13	61856891	61897971	0.034	PCDH20	1016152
7	30714848	30727735	0.035	CRHR2	68348
8	57939812	57961945	0.035	IMPAD1	129169
14	28116301	28132495	0.035	FOXG1	192321
8	8356260	8375932	0.035	CLDN23	242767
6	133501326	133534200	0.035	EYA4	393625
15	91869466	91886240	0.035	RGMA	498600
5	83165288	83182789	0.035	EDIL3	551079
2	146172331	146216351	0.035	ZEB2	1357940
4	90270317	90278457	0.036	TIGD2	25467
2	20534657	20545974	0.036	RHOB	35659
8	8610918	8633022	0.036	CLDN23	35947
8	27606641	27616549	0.036	SCARA3	69054
2	67550185	67564972	0.036	ETAA1	87027
2	150743177	150771972	0.036	RND3	309249
13	80520985	80532801	0.036	SPRY2	724689
4	58973861	59040671	0.036	IGFBP7	1448671
2	224623044	224633661	0.037	SERPINE2	85653
5	5881805	5891642	0.037	FLJ33360	508600
8	123390361	123417419	0.037	ZHX2	665575
8	77390777	77408949	0.037	HNF4G	794192
8	63207089	63229338	0.037	NKAIN3	859093
14	51843725	51850203	0.038	PTGER2	21347
18	75940080	75962647	0.038	ADNP2	59139
8	8413609	8422957	0.038	CLDN23	185418
1	56487920	56494122	0.038	PPAP2B	329925
9	20232344	20252063	0.038	MLLT3	380170
9	22893852	22896729	0.038	DMRTA1	459890
1	27233806	27256902	0.039	FAM46B	52803
1	184951600	184971178	0.039	PTGS2	63611
2	230890931	230891565	0.039	SP140	92877
10	130690080	130693225	0.039	MGMT	765693
12	4363712	4368668	0.04	FGF23	21015
3	58589443	58594562	0.04	FAM3D	38158
11	32473982	32478548	0.04	WIT1	64688
4	123112641	123119979	0.04	TRPC3	100347
12	84617864	84652927	0.04	RASSF9	136585
8	132938948	132951876	0.04	EFR3A	156005
16	85467695	85485936	0.04	FOXL1	316321
6	147330956	147356989	0.04	STXBP5	419444
5	100729499	100749390	0.04	ST8SIA4	578852
9	16277839	16296543	0.04	BNC2	582947
5	25858556	25875386	0.04	CDH9	1215890
12	105131391	105132584	0.041	CKAP4	34452
6	96481579	96516145	0.041	FUT9	288630
6	4591577	4601096	0.041	CDYL	309199
16	60842865	60860785	0.041	CDH8	616050
10	79069376	79106217	0.041	KCNMA1	791576
4	181035958	181036139	0.041	MGC45800	2266704
2	174077625	174125226	0.042	CDCA7	197420
6	641058	652656	0.042	EXOC2	222519
1	56526811	56542806	0.042	PPAP2B	291034
5	27248290	27322723	0.042	CDH9	406258
13	89855943	89866638	0.042	GPC5	2461543
10	124094783	124104346	0.043	BTBD16	83536
3	6739281	6754075	0.043	GRM7	1018937
13	61897987	62045071	0.043	PCDH20	1163252
3	175839670	175843143	0.043	NAALADL2	1166452
17	36319394	36332351	0.044	KRT23	27968
11	69369210	69393248	0.044	FGF3	59332
20	49158155	49166946	0.044	KCNG1	113347
16	72110144	72120092	0.044	HTA	436344
18	22569191	22577748	0.045	LOC728606	56166
20	30568637	30641647	0.045	C20orf112	147125
6	108095770	108099494	0.045	SOBP	181485
18	23642298	23650448	0.045	CDH2	369145
16	48046895	48052382	0.045	ZNF423	371524
2	17130302	17136710	0.045	FAM49A	542498
4	182171100	182178636	0.045	MGC45800	1131562
18	22559807	22567652	0.046	LOC728606	46070
15	77417006	77439797	0.046	TMED3	49252
8	96144078	96169351	0.046	C8orf38	62955
20	48458994	48470468	0.046	PTPN1	175499
2	150863814	150892926	0.046	RND3	188612
4	188902608	188927301	0.046	ZFP42	260585
8	72084878	72132432	0.046	EYA1	352143
2	180815911	180877416	0.046	CWC22	359568
5	155225365	155251753	0.046	SGCD	902011
5	111509595	111513271	0.047	NCRNA00219	16502
15	32905006	32934637	0.047	AQR	144281
5	132516339	132527977	0.047	FSTL4	459783
13	108859822	108874741	0.047	MYO16	828241
12	84840372	84856456	0.047	MGAT4C	916440
10	9107203	9123372	0.047	GATA3	986700
3	22598608	22606597	0.047	UBE2E2	1008692
1	186131977	186150995	0.047	PLA2G4A	1086341
8	96189248	96201280	0.048	PLEKHF2	48840
18	12917114	12919767	0.048	SEH1L	60422
5	72551840	72597052	0.048	TMEM174	92274
12	113236377	113252495	0.048	TBX5	94253
16	79030519	79033683	0.048	DYNLRB2	111523
13	29382862	29384096	0.048	UBL3	147551
19	36580239	36639376	0.048	TSHZ3	181686
2	180898965	181018761	0.048	CWC22	500913
4	30880961	30911109	0.048	PCDH7	579975
4	127236442	127313209	0.048	FAT4	856193
4	131669886	131675735	0.048	C4orf33	1439004
4	161614321	161641839	0.048	FSTL5	1690315
1	168408346	168429144	0.049	METTL11B	47333
12	25512020	25519284	0.049	IFLTD1	85425
9	73364562	73390494	0.049	TMEM2	209058
2	150779161	150834649	0.049	RND3	273265
1	85538386	85543382	0.049	DDAH1	278248
8	8577599	8594630	0.05	CLDN23	21428
10	127187898	127199511	0.05	LOC100169752	69106
8	96170962	96181879	0.05	C8orf38	75483
19	36543117	36576886	0.05	TSHZ3	119196
8	62131682	62167326	0.05	CHD7	413434
4	176742082	176778891	0.05	GPM6A	418560
2	59987069	59988852	0.05	BCL11A	647068
21	22429921	22483230	0.05	NCAM2	1190727
