# Supplementary material for: A noise-reduction GWAS analysis implicates altered regulation of neurite outgrowth and guidance in autism
Source: Mol Autism. 2011 Jan 19;2:1. doi: 10.1186/2040-2392-2-1 (PMC3035032; doi:10.1186/2040-2392-2-1)
Supplement: Additional File 8 — Table S4: Autism candidate genes identified by Genome-wide Association Study - Noise Reduction (GWAS-NR). A complete list of reference sequence (RefSeq) genes either overlapping or nearest to every LD blocks with the P-value of either the overlapping or nearest block. [file 2040-2392-2-1-S8.XLS]

## Sheet: Additional Table 4
Additional Table 4. Autism candidate genes identified by GWAS-NR.
Chr	P-value	RefSeq Gene
2	1.80018e-06	PUM2
22	1.8018e-05	CACNA1I
3	1.8018e-05	EDEM1
2	2.7027e-05	DNER
16	3.6036e-05	A2BP1
5	8.10811e-05	ZNF622
9	9.09091e-05	SEMA4D
16	9.09091e-05	CDH8
2	9.09091e-05	FAM84A
21	9.09091e-05	RUNX1
4	9.09091e-05	SETD7
2	9.09091e-05	CNGA3
3	9.09091e-05	LEKR1
8	9.90991e-05	CDH17
2	9.90991e-05	LRRTM4
21	0.000181818	NCAM2
3	0.000181818	CNTN3
6	0.000181818	SGK1
21	0.000181818	PCBP3
1	0.000272727	DDAH1
3	0.000272727	USP13
17	0.000272727	C17orf102
22	0.000363636	RTN4R
20	0.000363636	SLC35C2
10	0.000363636	PCBD1
2	0.000363636	C2orf71
5	0.000454546	SPRY4
5	0.000454546	KCNIP1
4	0.000454546	SCD5
6	0.000454546	F13A1
5	0.000545454	ST8SIA4
1	0.000545454	LYPLAL1
6	0.000545454	IMPG1
10	0.000545454	CCNY
2	0.000578	SLC39A10
21	0.00062	CYYR1
4	0.000622	APBB2
2	0.000636364	ANTXR1
2	0.000636364	STON1
15	0.000636364	PCSK6
2	0.000636364	GTF2A1L
2	0.000636364	STON1-GTF2A1L
6	0.000727273	FRK
11	0.000727273	KCNQ1
6	0.000727273	KCNQ5
15	0.000727273	WDR72
4	0.000727273	HSD17B11
20	0.000785	C20orf95
7	0.000789	GATAD1
2	0.000818182	NCK2
6	0.000818182	PACRG
2	0.000818182	ZFP36L2
9	0.000818182	AUH
19	0.000818182	LOC148145
5	0.000918	RHOBTB3
2	0.000926	GALNT13
17	0.000962	PRKCA
11	0.001	OPCML
18	0.001	CDH2
3	0.001	MYLK
22	0.001	PLA2G6
18	0.001	DOK6
12	0.001	STX2
4	0.001	PCDH18
3	0.001	SLC9A9
10	0.001	PPAPDC1A
1	0.001	PPAP2B
12	0.001	SLC6A13
22	0.001	KCNJ4
12	0.001	TPH2
6	0.001	RIMS1
9	0.001	DEC1
8	0.001	MYC
4	0.001	ZFP42
20	0.001	SULF2
9	0.001	TLE4
5	0.001	PDE4D
12	0.001	ZFC3H1
15	0.001	TMED3
12	0.001	TMCC3
8	0.001	TOX
14	0.001	TSHR
12	0.001	TBX5
11	0.001	SC5DL
12	0.001	SLC38A4
12	0.001	SCARB1
18	0.001	ATP9B
1	0.001	PHLDA3
3	0.001	PEX5L
3	0.001	PTPLB
14	0.001	C14orf143
4	0.001	MGC45800
22	0.001	LDOC1L
3	0.001	BFSP2
7	0.001	KLF14
1	0.001	ESRRG
13	0.001	EPSTI1
9	0.001	DMRTA1
1	0.001	DHRS3
1	0.001	CACHD1
10	0.001	GATA3
22	0.001	C22orf34
10	0.001	LOC283050
5	0.001	SPEF2
14	0.001	TXNDC16
6	0.001063	C6orf186
17	0.001088	ITGAE
22	0.00109091	ISX
10	0.001113	DOCK1
12	0.00127273	IFLTD1
9	0.001275	DMRT1
5	0.001279	PDZD2
14	0.001292	NPAS3
16	0.001297	CDH11
4	0.001414	RBPJ
11	0.001533	CCKBR
12	0.001611	PDE3A
4	0.001614	NKX6-1
13	0.001699	FLT3
2	0.001713	C2orf58
17	0.00173	C19orf69
13	0.001758	PCDH9
4	0.00181818	KCTD8
8	0.00181818	CLDN23
5	0.001863	FER
1	0.001899	LPHN2
11	0.002	ODZ4
1	0.002	NID1
3	0.002	ROBO2
3	0.002	CTNNB1
2	0.002	CTNNA2
16	0.002	GPR56
13	0.002	GPC6
13	0.002	MYO16
5	0.002	RAI14
4	0.002	KLHL8
15	0.002	CGNL1
11	0.002	CREB3L1
19	0.002	SYT3
3	0.002	BCL6
3	0.002	IQCF1
8	0.002	ZHX2
11	0.002	TEAD1
22	0.002	MAFF
20	0.002	MACROD2
8	0.002	EYA1
8	0.002	CHD7
11	0.002	TMEM135
8	0.002	SLCO5A1
14	0.002	RPS29
10	0.002	PANK1
13	0.002	KIAA0564
14	0.002	C14orf4
9	0.002	PPAPDC3
12	0.002	THAP2
5	0.002	MAT2B
22	0.002	MN1
3	0.002	GMPS
3	0.002	GPR149
9	0.002	FAM129B
6	0.002	EXOC2
2	0.002	EPAS1
21	0.002	COL6A1
2	0.002	AFTPH
16	0.002	LOC283914
21	0.002	C21orf131
2	0.002	ETAA1
10	0.002	MTPAP
11	0.002	OR9Q1
12	0.002	TMEM132B
9	0.002	ZBTB43
8	0.002055	MTMR7
13	0.002082	KCTD12
4	0.002107	C4orf27
7	0.002112	LUZP6
10	0.00218182	LOC100169752
3	0.002251	VENTXP7
10	0.002261	ZMYND11
5	0.002304	SEMA5A
7	0.002306	SHFM1
20	0.002316	TFAP2C
7	0.002327	NDUFA4
6	0.002491	C6orf118
11	0.00254545	C11orf34
6	0.00257	SMOC2
5	0.002591	RASGEF1C
5	0.002613	SPATA9
3	0.00263636	ABI3BP
10	0.002753	GPR26
9	0.002788	TUSC1
7	0.00279	DNAJB6
2	0.002917	ANKRD44
6	0.002926	SERPINB1
16	0.002939	WWOX
11	0.003	CNTN5
2	0.003	PKP4
10	0.003	APBB1IP
8	0.003	DLGAP2
3	0.003	SOX14
8	0.003	TUSC3
6	0.003	PTPRK
5	0.003	RASGRF2
2	0.003	SIX3
9	0.003	GABBR2
7	0.003	PTPRN2
16	0.003	ZFHX3
16	0.003	IRF8
10	0.003	KIAA1217
1	0.003	CAMTA1
15	0.003	RNF111
10	0.003	SORBS1
2	0.003	SLC8A1
20	0.003	SLC13A3
4	0.003	NR3C2
12	0.003	LGR5
22	0.003	IL17RA
4	0.003	HSD17B13
17	0.003	HRNBP3
16	0.003	GP2
16	0.003	GOT2
10	0.003	COL13A1
16	0.003	CDYL2
17	0.003	CCL1
11	0.003	CLP1
2	0.003	CWC22
10	0.003	GJD4
12	0.003	LOC100128554
13	0.003	PPR20
21	0.003	TMPRSS15
20	0.003	TSHZ2
18	0.003	ZNF236
3	0.003042	FAM19A4
7	0.003055	HDAC9
18	0.003111	CDH20
8	0.003374	TRAPPC9
10	0.003388	C10orf67
7	0.003407	ANKRD7
20	0.003411	PFDN4
13	0.003579	IRS2
4	0.003611	HELT
1	0.003639	DNM3
8	0.003649	SGCZ
16	0.003708	TAF1C
2	0.003769	ATOH8
3	0.003811	RFTN1
3	0.003844	TM4SF18
1	0.003852	FOXD2
4	0.003889	PDLIM3
10	0.003904	PLXDC2
6	0.003941	HLA-C
19	0.003995	ZNF441
1	0.004	F3
11	0.004	PVRL1
18	0.004	PTPRM
7	0.004	WIPF3
12	0.004	SOCS2
13	0.004	SPRY2
6	0.004	FRS3
20	0.004	DOK5
7	0.004	EN2
6	0.004	ARMC2
8	0.004	SLA
1	0.004	RD3
1	0.004	KCND3
8	0.004	CSMD1
7	0.004	DGKI
4	0.004	LPHN3
7	0.004	CREB5
6	0.004	JARID2
12	0.004	LRIG3
9	0.004	GARNL3
6	0.004	PRDM1
8	0.004	TG
21	0.004	POFUT2
5	0.004	ARRDC3
8	0.004	XKR6
9	0.004	TMEM2
12	0.004	TMEM132C
3	0.004	SPATA16
20	0.004	SLC2A10
3	0.004	RBMS3
2	0.004	RPRM
15	0.004	SQRDL
1	0.004	C1orf107
1	0.004	NPHP4
2	0.004	LPIN1
19	0.004	LILRP2
8	0.004	GDF6
9	0.004	GLT6D1
8	0.004	FAM84B
6	0.004	FAM83B
13	0.004	DNAJC15
1	0.004	COL11A1
13	0.004	MTRF1
21	0.004	LOC642852
17	0.004	CDRT7
16	0.004	HTA
7	0.004	TRYX3
17	0.004	WSCD1
11	0.004002	OVCH2
5	0.004008	FSTL4
11	0.004023	GRIK4
2	0.004052	RNF181
3	0.004079	FAM43A
1	0.004114	CREG1
9	0.004161	RORB
20	0.004169	PREX1
20	0.004187	SDCBP2
20	0.004265	PTPRT
16	0.004277	CDH13
6	0.004287	FYN
20	0.004314	GNASAS
9	0.004329	PBX3
13	0.004416	RFC3
9	0.00445	C9orf129
8	0.004452	LZTS1
10	0.004468	OAT
12	0.004476	TMEM132D
5	0.004477	IRX2
17	0.004532	MYH13
11	0.004681	CCDC81
4	0.004894	PET112L
10	0.005	MAP3K8
11	0.005	MICAL2
4	0.005	GPM6A
2	0.005	XIRP2
11	0.005	FGF3
4	0.005	CHRNA9
16	0.005	FOXL1
22	0.005	SEZ6L
17	0.005	MSI2
22	0.005	MIR1302-1
9	0.005	VPS13A
1	0.005	TMEM56
8	0.005	PEBP4
2	0.005	OSBPL6
18	0.005	ZNF516
18	0.005	ZNF519
1	0.005	KIF26B
2	0.005	DYSF
7	0.005	DNAH11
1	0.005	DNAJC11
3	0.005	IGSF11
10	0.005	ANXA2P3
15	0.005	ASB7
8	0.005	C8orf86
4	0.005	C4orf50
7	0.005	C7orf66
20	0.005	CD93
6	0.005	CDYL
11	0.005	FAR1
16	0.005	GINS3
9	0.005092	C9orf40
3	0.005452	MYH15
3	0.005597	THRB
16	0.005918	MAF
13	0.006	SLITRK5
5	0.006	SEMA6A
3	0.006	DGKG
17	0.006	CACNA1G
5	0.006	EBF1
5	0.006	CDH9
18	0.006	CDH19
3	0.006	PLS1
12	0.006	FGF23
13	0.006	FGF14
1	0.006	KCNN3
7	0.006	GRM3
12	0.006	BICD1
16	0.006	USP10
3	0.006	SAMD7
3	0.006	P2RY1
9	0.006	C9orf123
17	0.006	FLJ45079
9	0.006	GCNT1
10	0.006	SLC16A12
3	0.006	LOC100128164
20	0.006	JAG1
8	0.006	IMPAD1
17	0.006	ICT1
1	0.006	DFFB
2	0.006	DDX18
16	0.006	CRISPLD2
5	0.006	CHD1
1	0.006	KAZ
9	0.006	LINGO2
4	0.006164	FAT1
14	0.006308	C14orf145
3	0.006358	GLB1
8	0.006413	FLJ43860
9	0.006818	PTPRD
12	0.006948	TMTC2
1	0.006963	PIK3C2B
3	0.007	PTPRG
11	0.007	PARVA
14	0.007	FLRT2
15	0.007	RGMA
17	0.007	CDC42EP4
10	0.007	FGFR2
20	0.007	STX16
2	0.007	TNS1
19	0.007	STAP2
14	0.007	PTGER2
2	0.007	HDAC4
22	0.007	LARGE
10	0.007	GRK5
3	0.007	SLCO2A1
2	0.007	SERPINE2
7	0.007	PDK4
15	0.007	C15orf48
4	0.007	FAM13A
14	0.007	IFI27L1
1	0.007	ZNF326
9	0.007	MLLT3
19	0.007	MPND
6	0.007	MBOAT1
10	0.007	IFIT3
9	0.007	ASTN2
1	0.007	ATF6
4	0.007	BOD1L
14	0.007	DHRS4L1
12	0.007	KRT75
15	0.007	MIR147B
5	0.007	TMEM174
14	0.007	TMX1
21	0.007135	C21orf70
1	0.007279	RGS7
22	0.007343	CRYBB2
12	0.007572	TSPAN9
15	0.007633	SLCO3A1
8	0.008	UNC5D
10	0.008	PTEN
3	0.008	MAGI1
10	0.008	NRG3
7	0.008	EVX1
14	0.008	FBXO33
8	0.008	OSGIN2
12	0.008	CUX2
2	0.008	INPP5D
7	0.008	SPAM1
2	0.008	SLC4A3
20	0.008	SLC17A9
3	0.008	MORC1
9	0.008	BNC2
15	0.008	ATPBD4
16	0.008	ADAMTS18
7	0.008	PRR15
12	0.008565	RIMBP2
7	0.009	COBL
10	0.009	PARD3
5	0.009	PPP2R2B
2	0.009	ALK
5	0.009	MAP3K1
5	0.009	ITGA2
10	0.009	SVIL
1	0.009	IGSF8
7	0.009	AUTS2
9	0.009	AGTPBP1
15	0.009	GCOM1
7	0.009	AMPH
3	0.009	TBL1XR1
6	0.009	ATXN1
12	0.009	SLC16A7
20	0.009	EYA2
11	0.009	SPON1
2	0.009	SP140
9	0.009	RAD23B
7	0.009	NFE2L3
14	0.009	SLC24A4
1	0.009	MATN1
4	0.009	ELOVL6
8	0.009	COL22A1
7	0.009	CCL26
3	0.009	CADPS
4	0.009	C4orf33
17	0.009	CPSF4L
5	0.01	CTNND2
20	0.01	CDH4
6	0.01	STXBP5
7	0.01	CACNA2D1
9	0.01	SLC24A2
1	0.01	PRDM16
3	0.01	NAALADL2
3	0.01	ZPLD1
21	0.01	UBASH3A
9	0.01	TLR4
8	0.01	RUNX1T1
8	0.01	RIPK2
15	0.01	MCTP2
12	0.01	KRT79
1	0.01	HBXIP
17	0.01	DNAH17
12	0.01	CLEC2A
6	0.01	ARID1B
2	0.01	C2orf50
2	0.01	HS6ST1
18	0.01	SKA1
11	0.010199	STK33
5	0.011	ODZ2
2	0.011	NRXN1
3	0.011	ITGA9
2	0.011	RND3
1	0.011	RYR2
20	0.011	STK35
17	0.011	RAP1GAP2
7	0.011	HIPK2
9	0.011	PRDM12
7	0.011	PRKAG2
2	0.011	TMEM18
14	0.011	TCL1A
3	0.011	RTP4
18	0.011	KCTD1
4	0.011	NUDT9
22	0.011	FLJ46257
9	0.011	ZNF618
8	0.011	FBXO32
4	0.011	ACOX3
5	0.011	TMEM171
7	0.012	CALD1
14	0.012	LRFN5
4	0.012	ARAP2
1	0.012	INADL
17	0.012	ABR
3	0.012	GRM7
10	0.012	LIPM
3	0.012	GUCA1C
1	0.012	TBX15
13	0.012	SLC10A2
4	0.012	STK32B
11	0.012	GLB1L3
1	0.012	ETV3L
4	0.012	DSPP
22	0.012	CSF2RB
15	0.012	ANKRD34C
10	0.012	ANKRD22
13	0.012	KLF12
2	0.012	ZEB2
1	0.013	SYT6
15	0.013	CHRNB4
6	0.013	GPR110
2	0.013	TNP1
1	0.013	RGL1
2	0.013	LOC388955
6	0.013	HDGFL1
5	0.013	PELO
5	0.013	COMMD10
12	0.013	CLLU1OS
19	0.013	CEACAM21
10	0.013	ADARB2
8	0.013	FAM92A1
9	0.014	PALM2-AKAP2
6	0.014	MAP3K7
7	0.014	HIP1
5	0.014	MCC
9	0.014	AKAP2
1	0.014	KIFAP3
16	0.014	ZNF423
11	0.014	PIWIL4
1	0.014	SLC27A3
8	0.014	RP1L1
10	0.014	C10orf71
3	0.014	TDGF1
20	0.014	JPH2
1	0.014	DPT
20	0.014	CHD6
13	0.014	C13orf28
8	0.014	C8orf83
18	0.014	CELF4
8	0.014	GSDMC
6	0.014	KIAA1009
1	0.014	LOC642587
10	0.014	SFTA1P
3	0.015	ALCAM
11	0.015	CTNND1
5	0.015	RGNEF
7	0.015	THSD7A
3	0.015	SGEF
14	0.015	GNG2
15	0.015	ONECUT1
6	0.015	PNRC1
17	0.015	HS3ST3A1
7	0.015	WBSCR17
19	0.015	EPS15L1
1	0.015	C1orf50
1	0.015	CCDC23
5	0.015	IPO11
18	0.015	GALR1
16	0.015	ERCC4
3	0.015	CADM2
1	0.015	LRRIQ3
2	0.015	TTC32
7	0.016	ELMO1
9	0.016	NTNG2
15	0.016	NTRK3
14	0.016	FOXG1
5	0.016	ADRB2
19	0.016	RAB11B
21	0.016	AIRE
7	0.016	ABCA13
17	0.016	TUSC5
9	0.016	RUSC2
9	0.016	C9orf82
10	0.016	NCRNA00202
9	0.016	LOC158381
10	0.01649	PITRM1
15	0.017	NR2F2
10	0.017	C10orf11
6	0.017	POU3F2
14	0.017	FOXN3
1	0.017	IGSF21
4	0.017	HS3ST1
11	0.017	TYR
4	0.017	STX18
9	0.017	NFIB
7	0.017	C7orf10
9	0.017	ANXA1
22	0.017	KIAA1644
6	0.018	FUT9
1	0.018	NRD1
1	0.018	DDR2
8	0.018	PSD3
17	0.018	CA10
18	0.018	NETO1
19	0.018	MARCH2
7	0.018	TPK1
2	0.018	PAX8
5	0.018	C5orf56
1	0.018	METTL11B
2	0.018	LAPTM4A
2	0.018	LOC654433
5	0.018	H2AFY
5	0.018	GRAMD3
9	0.018	FREM1
7	0.018	DPP6
7	0.018	BBS9
16	0.018	LOC732275
1	0.019	PLA2G4A
1	0.019	NGF
12	0.019	PPM1H
1	0.019	TGFBR3
19	0.019	MYPOP
3	0.019	RAP2B
14	0.019	RCOR1
8	0.019	WRN
12	0.019	KIF21A
16	0.019	CYLD
8	0.019	CLVS1
9	0.019	RMI1
13	0.019	SPATA13
12	0.02	AMIGO2
17	0.02	RTN4RL1
19	0.02	FSD1
3	0.02	SYNPR
14	0.02	NOVA1
9	0.02	ELAVL2
11	0.02	CTSD
1	0.02	SLC30A1
11	0.02	OR51E2
20	0.02	C20orf79
15	0.02	GPR176
1	0.02	CHD1L
1	0.02	LOC339535
7	0.02	MACC1
8	0.02	RNF19A
9	0.021	DOCK8
3	0.021	TNIK
8	0.021	CSMD3
10	0.021	PLEKHA1
5	0.021	PRDM6
8	0.021	SCARA3
1	0.021	C1orf57
17	0.021	KRT20
2	0.021	EML6
2	0.021	CDCA7
2	0.021	APOB
12	0.022	CPNE8
5	0.022	UBE2QL1
4	0.022	C4orf19
11	0.022	ETS1
5	0.023	GDNF
2	0.023	KCNH7
2	0.023	KLHL29
11	0.023	YPEL4
5	0.023	NCRNA00219
22	0.023	TBC1D22A
9	0.023	SYK
5	0.023	SNORA13
11	0.023	MIR130A
10	0.023	GDF10
9	0.023	NCRNA00032
5	0.023	ADAMTS12
2	0.024	CXCR4
5	0.024	SNCAIP
4	0.024	ADRA2C
16	0.024	SRL
11	0.024	GLB1L2
5	0.024	FTMT
5	0.024	KIF4B
2	0.025	CXCR7
2	0.025	NAB1
2	0.025	LASS6
9	0.025	C9orf11
11	0.026	KIRREL3
12	0.026	PLXNC1
2	0.026	NRP2
12	0.026	CIT
4	0.026	FAT4
4	0.026	KCNIP4
8	0.026	ST18
12	0.026	GNPTAB
10	0.026	SORCS1
6	0.026	COL19A1
15	0.026	AQR
11	0.026	SVIP
7	0.027	CNTNAP2
10	0.027	CTNNA3
7	0.027	MAGI2
15	0.027	MEIS2
14	0.027	SEL1L
9	0.027	ZDHHC21
1	0.027	ST6GALNAC3
10	0.027	KIAA1274
9	0.027	ADAMTSL1
18	0.028	PARD6G
3	0.028	SRGAP3
7	0.028	CPVL
4	0.028	FAM114A1
3	0.029	KALRN
8	0.029	PTK2
9	0.029	DAB2IP
18	0.029	ZNF24
6	0.029	MTHFD1L
18	0.029	ZNF397OS
18	0.029	ZNF271
1	0.029	SKI
9	0.029	OSTF1
2	0.029	NUP35
18	0.029	ZNF396
2	0.029	ICOS
5	0.029	HSPA4
6	0.03	GRIK2
3	0.03	VEPH1
6	0.03	PARK2
9	0.03	RFK
3	0.03	PTX3
15	0.03	OCA2
9	0.03	RPSAP9
13	0.03	GPC5
3	0.03	LHFPL4
5	0.031	MYO10
11	0.031	PDE2A
2	0.031	TRIB2
13	0.031	SUCLA2
19	0.031	PGPEP1
3	0.031	MITF
3	0.031	FBLN2
12	0.031	FAIM2
2	0.032	KCNK12
6	0.032	RNGTT
1	0.033	CHRM3
17	0.033	CACNG4
20	0.033	TOX2
10	0.033	PFKP
1	0.033	LYST
13	0.034	PCDH20
2	0.034	MBD5
5	0.034	PRDM9
12	0.034	C1RL
22	0.034	FAM19A5
2	0.034	NOSTRIN
2	0.034	MFSD6
13	0.034	LHFP
4	0.034	FRG1
6	0.035	NEDD9
5	0.035	EDIL3
6	0.035	EYA4
10	0.035	TLX1NB
7	0.035	CRHR2
2	0.036	RHOB
4	0.036	TIGD2
5	0.036	PRELID2
4	0.036	FAM190A
4	0.036	IGFBP7
9	0.036	COL27A1
18	0.037	FHOD3
5	0.037	FLJ33360
9	0.037	C9orf68
8	0.037	HNF4G
8	0.037	NKAIN3
6	0.038	LOC285735
18	0.038	ADNP2
4	0.039	DCHS2
1	0.039	PTGS2
10	0.039	MGMT
1	0.039	FAM46B
10	0.039	MEIG1
10	0.039	DCLRE1C
3	0.04	MYRIP
4	0.04	TRPC3
3	0.04	FAM3D
5	0.04	LOC285692
8	0.04	EFR3A
12	0.04	RASSF9
11	0.04	WIT1
6	0.041	SYNE1
12	0.041	CKAP4
10	0.041	KCNMA1
10	0.041	MYOF
1	0.041	PROK1
1	0.041	MIR761
7	0.042	NT5C3
17	0.043	ACCN1
1	0.043	NUDC
1	0.043	NR0B2
1	0.043	RGS4
9	0.043	C9orf150
1	0.043	TRNP1
1	0.043	C1orf172
1	0.043	GPATCH3
10	0.043	BTBD16
20	0.044	KCNG1
22	0.044	SYN3
19	0.044	SAFB
19	0.044	SAFB2
17	0.044	KRT23
3	0.044	AADACL2
14	0.045	SLC7A7
20	0.045	C20orf112
3	0.045	C3orf31
2	0.045	FAM49A
3	0.045	DHX36
13	0.045	ATP8A2
18	0.045	LOC728606
6	0.045	SOBP
20	0.046	PTPN1
19	0.046	NFIC
19	0.046	SH2D3A
5	0.046	SGCD
8	0.046	C8orf38
5	0.047	IQGAP2
1	0.047	ACTL8
3	0.047	UBE2E2
6	0.047	C6orf176
6	0.047	LOC441177
12	0.047	MGAT4C
15	0.047	AGBL1
4	0.048	PCDH7
8	0.048	PLEKHF2
18	0.048	SEH1L
4	0.048	FSTL5
16	0.048	DYNLRB2
6	0.048	BACH2
19	0.048	TSHZ3
13	0.048	UBL3
11	0.049	NTM
1	0.049	LEPR
1	0.049	FMN2
1	0.049	LEPROT
2	0.05	BCL11A
3	0.05	NMNAT3
For genes corresponding to more than one significant linkage disequilibrium (LD) block, the lowest p-value among these blocks is presented.
