# Supplementary material for: A noise-reduction GWAS analysis implicates altered regulation of neurite outgrowth and guidance in autism
Source: Mol Autism. 2011 Jan 19;2:1. doi: 10.1186/2040-2392-2-1 (PMC3035032; doi:10.1186/2040-2392-2-1)
Supplement: Additional File 9 — Table S5: Autism candidate genes [Genome-wide Association Study - Noise Reduction (GWAS-NR)] having known roles in neurite outgrowth and guidance. A list of autism candidate genes with known roles in neurite outgrowth and axon guidance followed by a comment on molecular function and PubMed identifications of supporting literature. [file 2040-2392-2-1-S9.XLS]

## Sheet: Additional Table 5
Additional Table 5. Autism candidate genes (GWAS-NR) with known roles in the regulation of neurite outgrowth and guidance.
Chr	P-value	RefSeq Gene	Remark	References (PubMed ID)
2	1.80018e-06	PUM2	Acts as a negative regulator of dendritic outgrowth	19907703, 20133610
22	1.8018e-05	CACNA1I	NCAM induced neuritogenesis is mediated by activation of T-type Ca2+ channels	16510522
2	2.7027e-05	DNER	Inhibits neurite outgrowth and regulates Purkinje cell morphogenesis	18474614, 20036837
16	3.6036e-05	A2BP1	Binds SCA2, which is suggested to mediate loss of dendritic cytoskeletal structure	17503474, 12524342
9	9.09091e-05	SEMA4D	Axon guidance molecule interacts with Plexin B1 to activate Ras and recruit PLC-gamma	16702230, 19805522
16	9.09091e-05	CDH8	Regulates hippocampal mossy fiber axon fasciculation and targeting, complementing CDH2	18064706
21	0.000181818	NCAM2	Influences axon targeting and may repel the formation of dendritic bundles	14622211, 12538518
3	0.000181818	CNTN3	Exhibits neurite outgrowth promoting activity when used as a substrate in-vivo	8060619
6	0.000181818	SGK1	Increases dendritic growth of hippocampal neurons through microtubule destabilization	16982696, 16585788
22	0.000363636	RTN4R	Nogo 66 receptor, mediates inhibition of axonal growth and regeneration	11201742
5	0.000454546	SPRY4	Sprouty homolog down-regulation promotes axon growth through the Ras/Raf/ERK pathway	19137008, 19683577
6	0.000727273	FRK	Induces nerve-growth factor independent neurite outgrowth through Rap pathway activation	10878015
2	0.000818182	NCK2	Induces axon pruning/retraction by interacting with DOCK1 and PAK downstream of Rac signaling	19182796
17	0.000962	PRKCA	Mediates endocytosis of netrin receptor UNC5A, preventing growth cone collapse	16554470
11	0.001	OPCML	Regulates cell type-specific neurite outgrowth via attractive and repulsive mechanisms	9801370
18	0.001	CDH2	Required to alter directional guidance of axons upon reaching intermediate targets	19356698, 17222817
3	0.001	MYLK	Axon retraction in response to inhibition of F-actin turnover is regulated by Rho and MYLK	12356866
22	0.001	PLA2G6	Inhibition reduces neuritogenesis and viability of cortical and hippocampal neurons	17187973
18	0.001	DOK6	Promotes neurite outgrowth such as axonal projection	15286081
12	0.001	STX2	Binds to syntaxin-1 phosphorylated by ROCK, and thereby regulates extension and retraction of neurites	15240567
10	0.001113	DOCK1	Acts as a Rac-GEF, localizing to sites of PIP3 accumulation at the cell's leading edge	16025104
16	0.001297	CDH11	Required for proper migration in the cranial neural crest upstream of Rho-GTPase activation	19528317
12	0.001611	PDE3A	Reciprocal regulation of cAMP and cGMP coordinates axon and dendrite development	20110498
4	0.001614	NKX6-1	Controls migration and axon pathfinding in hindbrain and spinal cord motor neurons	14534138, 18215620
5	0.001863	FER	Mediates cytoskeletal signaling and reorganization, evidently downstream of Fyn	10921917
11	0.002	ODZ4	In vitro and in vivo studies support roles for teneurins in promoting neurite outgrowth and cell adhesion	18723111
1	0.002	NID1	Increases process formation of Schwann cells and modulates hippocampal plasticity	19530222, 17437540
3	0.002	ROBO2	Participates in inhibitory guidance of sensory neurons; Reduced expression reported in autism	17581972, 18270976
3	0.002	CTNNB1	Integral partner in cadherin catenin complex regulating cell adhesion and motility	18363555
2	0.002	CTNNA2	Influences cell adhesion and motility by competing with Arp 2/3-mediated actin polymerization	18363555
16	0.002	GPR56	Expressed at leading edge of membrane filopodia and colocalizes with alpha-actinin	15674329, 19245832
5	0.002304	SEMA5A	Axon guidance molecule; Reduced expression reported in autism	19812673
11	0.003	CNTN5	Neural cell recognition molecule promotes neurite outgrowth of cerebral cortical neurons	11438979
2	0.003	PKP4	p120 catenin family member participates in cadherin stabilization and Rho signaling	15819401, 17115030
10	0.003	APBB1IP	Links Ras signaling to the actin cytoskeleton via Ena/VASP proteins	15642358
8	0.003	DLGAP2	Binds with Shank to link PSD-95 bound membrane receptors to the cytoskeleton	10527873, 19640847
3	0.003	SOX14	Mediates severing and pruning of dendritic arborizations by regulating MICAL expression	19881505, 16275926
13	0.003579	IRS2	Associates with Grb2 to regulate growth cone extension and membrane ruffling	9852124
10	0.003904	PLXDC2	Semaphorin receptor with particularly strong expression in the developing Purkinje cell layer	17280871
1	0.004	F3	Involved in axon growth and guidance, axon fasciculation, synapse formation, and myelination	15691716, 14667450
11	0.004	PVRL1	Axon-biased localization and cooperation with cadherin is critical for association of axons and dendrites	16801389
18	0.004	PTPRM	Modulates cadherin-catenin phosporylation; regulates adhesion and cytoskeletal morphology	16456543, 15491993
7	0.004	WIPF3	Forms a tight complex with N-WASP to regulate neuronal cytoskeleton via Arp 2/3 signaling	11553796
12	0.004	SOCS2	Induces neurite outgrowth by regulation of epidermal growth factor receptor activation	14764607
13	0.004	SPRY2	Negative regulator of neurite sprouting and signaling from receptor tyrosine kinases	17599098
6	0.004	FRS3	Microtubule-associated protein; binds neurotrophin Trk receptor tyrosine kinases, Grb2 and Shp2	19943849, 16697063
20	0.004	DOK5	Induces ligand-dependent axonal outgrowth	11470823
7	0.004	EN2	Implicated cerebellar patterning, cell proliferation, neurite formation, and axonal pathfinding	18424904, 10952903
20	0.004169	PREX1	PIP3-dependent Rac-GEF that regulates actin cytoskeletal dynamics of axonal growth cone	18697831
20	0.004265	PTPRT	Interacts with Fyn and the cadherin-catenin complex, exclusively expressed in CNS	16973135, 18916407
6	0.004287	FYN	Membrane-associated tyrosine kinase linking Trk, cadherin-catenin, NCAM to neurite outgrowth	15485499, 12640114
8	0.004452	LZTS1	Fasciculation and elongation protein implicated in neuritogenesis	15466860
10	0.005	MAP3K8	Promotes cell migration; regulates the actin cytoskeleton and microtubule polarization	18572386
11	0.005	MICAL2	Microtubule associated protein; homolog MICAL is required for semaphorin-plexin activity	16275926, 18305261
13	0.006	SLITRK5	Guidance molecule regulating neurite outgrowth; contributes to branching of sensory neurons	14550733, 17581972
5	0.006	SEMA6A	Major contributor to the guidance of corticospinal tract axons at multiple choice points	19063725
3	0.006	DGKG	Colocalizes with Rac, particularly in lamellipodia, and participates in cytoskeletal organization	15102830
17	0.006	CACNA1G	Calcium channel voltage dependent T-type; autism candidate gene in male probands	19455149
5	0.006	EBF1	Overexpression in hippocampal cells leads to neurite outgrowth	15054865
4	0.006164	FAT1	May participate in Ena/VASP-dependent regulation of cytoskeletal dynamics at the leading edge	15343270
9	0.006818	PTPRD	Essential contributor to appropriate motoneuron axon targeting during axonogenesis	16738228
1	0.006963	PIK3C2B	Regulates cytoskeletal organization and cell migration via Rac-dependent mechanisms	16775008
3	0.007	PTPRG	Inhibits NGF-induced neurite outgrowth	11173927
11	0.007	PARVA	Actin binding protein; Loss markedly stimulates Rac activation, lamellipodium formation	15284246
14	0.007	FLRT2	Implicated in FGF signaling, neurite outgrowth, cell sorting and cadherin-mediated adhesion	19492039, 16872596
15	0.007	RGMA	Induces growth cone collapse and neurite outgrowth inhibition via Ras inactivation	19458235
17	0.007	CDC42EP4	Cdc42 effector protein acts downtream of Cdc42 to effect changes in actin filament assembly	11035016
10	0.007	FGFR2	FGFR signaling is central to adhesion-mediated neurite outgrowth	10564364, 18791849
20	0.007	STX16	Silencing of syntaxin 16 in primary cortical neurons significantly retards neurite outgrowth	17852734
8	0.008	UNC5D	Netrin receptor that evidently regulates signaling in multipolar migrating cells in the embryonic cortex	18547816
10	0.008	PTEN	Regulates PI3K signaling during axonal extension and neurite outgrowth; reported association with autism	16495486, 11496368
3	0.008	MAGI1	Required for cadherin-dependent Rap1 activation via RAPGEF2 in response to cell-cell contact	16339077
10	0.008	NRG3	NRG dependent ErbB4 tyrosine kinase receptor activation results in exuberant dendritic arborization	17432114, 18819924
7	0.009	COBL	Actin nucleator whose expression results in dramatic increase of neurite induction and branching	17956734
10	0.009	PARD3	Forms polarity complex with PAR6, PKCzeta; coordinates actin dynamics in neuronal growth cone	17825562, 17050699
5	0.009	PPP2R2B	Regulates protein phosphatase 2A (PP2A) activity for the microtubule-associated protein tau	18208556
2	0.009	ALK	Promotes cell growth and ERK 1/2 (MAPK)-dependent neurite outgrowth	15226403
5	0.009	MAP3K1	Controls neurite regrowth after experimental injury by balancing ERK1/2 and JNK2 signaling	16006144
5	0.01	CTNND2	Regulates dendritic spine formation and synapse morphogenesis in hippocampal neurons	19403811, 17993462
20	0.01	CDH4	Mutant CDH4 expression reduces or ablates neurite formation in zebrafish	15918170
6	0.01	STXBP5	Promotes vesicle transport to leading edge of growth cones, regulating neurite extension and retraction	15240567
5	0.011	ODZ2	Knockdown of teneurin in C. elegans results in abnormal axon guidance and cell migration	18723111
2	0.011	NRXN1	May mediate cytoarchetectural changes supporting neuritogenesis; reported associated with autism	9811904, 18179900
3	0.011	ITGA9	Promotes neurite outgrowth on tenascin-C and enhances sensory axon regeneration	19403822
2	0.011	RND3	Stimulates neurite-like outgrowth through the inhibition of RhoA	19968760
1	0.011	RYR2	Ryanodine receptor mediated Ca2+ release is related to neurite outgrowth in later stages of development	19068207
7	0.012	CALD1	Regulates contractility and actin cytoskeleton remodeling by stabilizing actin filaments	19349035, 19564873
1	0.013	SYT6	Inhibition of synaptotagmin-dependent Ca(2+)-regulated exocytosis blocks neurite outgrowth	10358928
9	0.014	PALM2-AKAP2	Paralemmin modulates filopodia induction; knockdown impairs ability of Shank to form dendritic spines	18287537, 17200417
6	0.014	MAP3K7	BMP2-induced neurite outgrowth in PC12 cells involves activation of the MAP3K7-p38 kinase pathway	11737269
3	0.015	ALCAM	Zebrafish orthologues are involved in axon growth and guidance	19107846
11	0.015	CTNND1	Regulates dendritic spine formation and synapse morphogenesis in hippocampal neurons	19403811, 17993462
5	0.015	RGNEF	Rho-GEF interacts with D-catenin to suppress RhoA, not Rac or Cdc42, promoting dendritic morphogenesis	17993462
7	0.016	ELMO1	Binds to SH3 domain of DOCK1 to induce extensive lamellipodial protrusion and process formation	19118547, 14638695
9	0.016	NTNG2	Neocortical neurons extend long neurites on immobilized recombinant netrin-G in vitro	11804778
15	0.016	NTRK3	Earliest neurotrophin receptor expressed in development; regulates differentiation and neurite outgrowth	19110723, 16699811
14	0.016	FOXG1	Transcription factor; dramatically stimulates neurite outgrowth	20506244
6	0.018	FUT9	Membrane fucosylation is regulated by PLC-gamma and modulates neurite outgrowth and migration	19048108, 18717687
1	0.019	PLA2G4A	Releases arachidonic acid; enriched in neuronal growth cones and inhibition impairs neurite outgrowth	8931495, 17187973
1	0.019	NGF	Induces neurite outgrowth through multiple mechanisms, e.g. TrkA receptor activation	12133829
12	0.019	PPM1H	Localized in neurites and growth cones and regulates neurite extension	9770338
12	0.02	AMIGO2	Implicated in axon tract development, fasciculation and neurite extension	12629050
17	0.02	RTN4RL1	Nogo66 receptor-like 1 - involved in inhibition of axonal outgrowth	14664809
9	0.021	DOCK8	Cdc42 interacting protein present at the cell edges of lamellipodial formation; within 9p deletion region	15304341, 18060736
5	0.023	GDNF	GDNF and NCAM interact to induce neurite outgrowth, involving Src family kinase Fyn and FGFR	19741142
2	0.024	CXCR4	Regulates axon guidance; Knockout of CXCR4 or its ligand CXCL12 impairs interneuron migration	18177992, 19494133
11	0.026	KIRREL3	Ig superfamily CAM implicated in axonal pathfinding, including the targeting of proprioceptive neurons	19012874, 18752272
12	0.026	PLXNC1	Sempahorin receptor, inactivates acting binding protein cofilin possibly by upregulating Lim kinase	18987670
2	0.026	NRP2	Semaphorin receptor; CUB domain; may be required for proper guidance of migrating interneurons	20010807, 17427189
12	0.026	CIT	Rho target demonstrated to modulate extension of dendrites and distribution of GABAergic interneurons	12781320, 19148892
7	0.027	CNTNAP2	Elicits cell-type specific promotion or inhibition of neurite outgrowth; reported association with autism	18179893, 19458237
10	0.027	CTNNA3	Influences cell adhesion and motility by competing with Arp 2/3-mediated actin polymerization	18363555
7	0.027	MAGI2	Multi-domain scaffolding molecule; interacts with PTEN, NMDA subunits, DLGAP, NLGN, and beta-catenin	11826105, 17724123
18	0.028	PARD6G	Par6 is a key polarity adaptor that links Cdc42 and atypical PKC to Par3	10934474
3	0.028	SRGAP3	Regulates actin and microtubule dynamics, acting toward Rac and Cdc42	16730001, 18343202
3	0.029	KALRN	Brain specific Rac-GEF regulates dendritic arborization and spine morphogenesis in pyramidal cells	19800004, 19625617
8	0.029	PTK2	Src and FAK (PTK2) are early signaling intermediates required for neurite outgrowth	17999938, 16202709
6	0.035	NEDD9	Participates neurite outgrowth, cell adhesion and fibronectin-induced cell migration	18585997, 16344118
4	0.039	DCHS2	Regulates planar cell polarity and may be required for accurate axon guidance	19506035, 17075008
20	0.046	PTPN1	Regulates neurite extension mediated by cell-cell and cell-matrix adhesion molecules	11169624, 19158394
19	0.046	NFIC	Key player in a variety of CNS processes including axonal outgrowth and guidance	19058033
5	0.047	IQGAP2	Depletion impairs neurite or axon outgrowth in neuronal cells	17244649
11	0.049	NTM	Regulates cell type-specific development of neuronal projections via atttractive and repulsive mechanisms	9801370
1	0.049	LEPR	Leptin receptor, participates in regulation of growth cone morphogenesis in cortical neurons	16522636
2	0.05	BCL11A	Regulates netrin receptor DCC and MAP1b expression to control axon branching and dendrite outgrowth	19616629
For genes corresponding to more than one significant linkage disequilibrium (LD) block, the lowest p-value among these blocks is presented.
