# Supplementary material for: A noise-reduction GWAS analysis implicates altered regulation of neurite outgrowth and guidance in autism
Source: Mol Autism. 2011 Jan 19;2:1. doi: 10.1186/2040-2392-2-1 (PMC3035032; doi:10.1186/2040-2392-2-1)
Supplement: Additional File 10 — Table S6: autism candidate genes [Genome-wide Association Study - Noise Reduction (GWAS-NR)] having suggestive roles in neurite outgrowth and guidance. A list of autism candidate genes with presumptive roles in neurite outgrowth and axon guidance followed by a comment on molecular function and PubMed identifications of supporting literature. [file 2040-2392-2-1-S10.XLS]

## Sheet: Additional Table 6
Additional Table 6. Autism candidate genes (GWAS-NR) with suggestive roles in the regulation of neurite outgrowth and guidance.
Chr	P-value	RefSeq Gene	Remark	References (PubMed ID)
2	9.09091e-05	FAM84A	Enhances migration in human colon cancer cells	16820875
21	9.09091e-05	RUNX1	Expressed in dorsal root ganglion subpopulations; may regulate the trajectories of specific axons	12352981
8	9.90991e-05	CDH17	Non-cytoplasmic; may function complementary to classical cadherins in ensuring cell-cell contact	9060475
21	0.000181818	PCBP3	Activates splicing of microtubule-associated protein tau, mutations which produce neurofibrillary tangles	19914360
2	0.000636364	ANTXR1	Mediates cell spreading by coupling extracellular ligands to the actin cytoskeleton	16762926
20	0.000785	C20orf95	Rho GTPase activating protein 18-like	N/A
6	0.000818182	PACRG	Bundles microtubules and forms branched aggregates with unpolymerized tubulin dimers	18387367
4	0.001	PCDH18	Overexpression causes diminished cell migration and reduced cell protrusions	18468594
3	0.001	SLC9A9	Associated with autism; NHE6 interacts with RACK1 which regulates adhesion, protrusion and migration	18621663, 12589061
10	0.001	PPAPDC1A	Converts phosphatidic acid to diacylglycerol, a key molecule in phospholipid signaling	N/A
1	0.001	PPAP2B	Promotes integrin-mediated cell-cell interactions	12660161
17	0.001088	ITGAE	Combines with beta-7 integrin subunit to enable epithelial cells to form cell protrusions/filopodia	18492951
13	0.001699	FLT3	Functionally interacts with CXCL12/CXCR4 to regulate cell migration	15618475
13	0.001758	PCDH9	Protocadherin; Structural variations have been observed in autism	18252227
13	0.002	GPC6	GPI anchored heparan sulfate proteoglycan strongly localized to axons, primarily projection neurons	9117265, 8207484
13	0.002	MYO16	Expressed in migrating cerebellar granule neurons astrocytes, and co-precipitates with F-actin	11588169
5	0.002	RAI14	Developmentally regulated; induced by retinoic acid and localization reminiscent of cytoskeleton	16729964
4	0.002	KLHL8	Full-length Kelch bundles actin filaments; Homolog KLHL1 induces process extension of rat OLGs	11854310, 17324934
15	0.002	CGNL1	Regulates the activity of Rac and Rho GTPases by recruiting Tiam1 and GEF-H1	18653465
11	0.002	CREB3L1	cAMP responsive element binding protein 3-like 1; CREB participates in NCAM-dependent outgrowth	11752056
19	0.002	SYT3	Synaptotagmins regulate vesicle trafficking and membrane fusion; implicated in cell migration	10373432
6	0.00257	SMOC2	Extracellular basement membrane protein; binds integrins, stimulates migration in keratinocytes	18582461
8	0.003	TUSC3	Regulates a key step in N-glycosylation of proteins, including neuronal cell adhesion molecules	18455129, 18452889
6	0.003	PTPRK	Same R2B subfamily as PTPRT, may transduce signals from the cadherin-catenin to the actin cytoskeleton	7782276, 16973135
5	0.003	RASGRF2	Couples NMDA receptors (NMDARs) to Ras/Erk and CREB transcription factor activity in cortical neurons	15029245
18	0.003111	CDH20	Expression evidence suggests role in neural tube compartmentalization and neural circuitry	15273735
8	0.003374	TRAPPC9	Mutation reported to be associated with intellectual disability and defective axonal connectivity	20004763
1	0.003639	DNM3	Participates in membrane dynamics by linking cellular membranes to the actin cytoskeleton	19007685
4	0.003889	PDLIM3	PDZ domain protein; binds alpha-actinin and may be involved in cytoskeletal assembly	9334352
6	0.004	ARMC2	Armadillo repeat domain containing 2 (catenins are Armadillo proteins)	N/A
8	0.004	SLA	Interacts with ENA/VASP proteins to regulate actin filament assembly	11792550
1	0.004	RD3	Microtubule related protein, Disruptions are associated with neurofibrillary tangles	17441989
1	0.004	KCND3	Expressed in the somoatodendritic domain of post-migratory cerebellar and migrating Purkinje cells	12911756
8	0.004	CSMD1	Significantly enriched in the nerve growth cone; reported association with autism	16547280, 18716609
7	0.004	DGKI	Catalyzes the phosphorylation of DAG, yielding phosphatidic acid	N/A
4	0.004	LPHN3	PDZ domain containing protein interacts with Shank in-vitro	10964907, 10964907
7	0.004	CREB5	NCAM-mediated neurite outgrowth involves signaling by cAMP/PKA pathway, targeting c-Fos and CREB	11752056, 14648587
6	0.004	JARID2	Involved coordination of cell cycle exit and migration during neurogenesis	17189626
12	0.004	LRIG3	Regulates neural crest formation in Xenopus by modulating FGF and Wnt signaling	18287203
1	0.004114	CREG1	Inhibits PI3K and Akt-dependent migration of human vascular smooth muscle cells	19769965
20	0.004187	SDCBP2	PDZ domains interact with syndecans (HSPGs), may participate in regulation of actin cytoskeleton	16139226
16	0.004277	CDH13	Strongly expressed in adult cortical neurites; Activates Rac1 and Cdc42 but not RhoA in fibroblasts	19463088
4	0.005	GPM6A	Abundant transmembrane protein in CNS neurons; regulates neuronal migration	19298174
2	0.005	XIRP2	Actin binding protein; reported to be associated with autism, not replicated	16205742
11	0.005	FGF3	Fibroblast growth factor; Required for normal forebrain patterning	12900450
5	0.006	CDH9	Cadherin; Strong association signals in autism data	19404256
18	0.006	CDH19	Expressed in neural crest derived cells; and may be involved in development of Schwann cells	15580626
3	0.006	PLS1	Actin binding protein; Plastin 3 is important for axonogenesis by increasing F-actin	18440926
12	0.006	FGF23	Fibroblast growth factor 23	N/A
13	0.006	FGF14	Mutation causes spinocerebellar ataxia in humans associated with cognitive impariment	18930825
3	0.006358	GLB1	Deficiency causes GM1 gangliosidosis, altering cortical morphology and neuritogenesis	11154849
2	0.007	TNS1	Cross-links actin filaments acting downstream or independent of Rac and Cdc42	10860821
19	0.007	STAP2	Activates Rac and Cdc42 through association with Vav1; Regulates adhesion to fibronectin; PH, Src domains	17675501, 19933863
7	0.008	EVX1	In EVX1 mutant embryos, V0 interneurons fail to extend commissural axons	11239430
5	0.009	ITGA2	CHL1-potentiated neuronal migration is dependent on alpha1beta1 and alpha2beta1 integrins	12721290, 18362184
10	0.009	SVIL	Supervillin reorganizes the actin cytoskeleton	19109420
1	0.009	IGSF8	Links tetraspanin-associated microdomains to actin cytoskeleton regulating cell motility and polarity	16690612
7	0.009	AUTS2	Colocalizes with Tbr1, a transcription factor for postmitotic projection neurons; autism candidate gene	19948250
9	0.009	AGTPBP1	Induced in spinal motor neurons during axonal regeneration	11884758
11	0.010199	STK33	Phosphorylates the intermediate filament cytoskeletal protein Vimentin	18811945
20	0.011	STK35	Regulator of actin stress fibers	11973348
17	0.011	RAP1GAP2	Activates the small GTP binding protein Rap	N/A
14	0.012	LRFN5	Leucine rich and fibronectin III containing protein; LRFNs are neuronal membrane glycoproteins	16828986
4	0.012	ARAP2	Modifies actin cytoskeleton via Arf6-specific GTPase-activating-protein activity and binding to Rho	17077126
1	0.012	INADL	Polarity protein (PATJ) regulates the localization of aPKC and Par3 to the leading edge	17235357
17	0.012	ABR	Rho-GAP; Null mice exhibit hyperactivity, persistent circling, and phenotype suggesting vestibular defects	11921339
7	0.014	HIP1	Links clathrin-mediated membrane traffic to actin cytoskeleton dynamics	18790740
5	0.014	MCC	Binds CTNNB1; reduced expression results in impaired cell migration independent of Rac, Cdc42 and PAK	19555689
9	0.014	AKAP2	Targets PKA to cytoskeleton; Linkes to both cadherin-cytoskeletal and MAGUK-receptor complexes	11282019, 16504338
1	0.014	KIFAP3	Component of KIF3 molecular motor complex, which is responsible for post-Golgi transport of N-cadherin	15834408
7	0.015	THSD7A	Mediates endothelial cell migration, expressed at leading edge, suggestive of cytoskeletal involvement	20020485
3	0.015	SGEF	Src-homology domain containing Rho-GEF; Regulates membrane dynamics in fibroblasts	15133129
14	0.015	GNG2	Regulates cell spreading or cell shape change by inducing Rac and Cdc42 activation	18045877, 17492941
15	0.017	NR2F2	Modulates tangential migration of neuronal progenitors; expressed in GABAergic interneurons	20130170
10	0.017	C10orf11	Knockdown mimics beta-catenin knockdown and suppresses expression of its downstream genes	18336583
1	0.018	NRD1	Regulates axonal maturation and myelination in the central and peripheral nervous system	19935654, 15544571
1	0.018	DDR2	Receptor tyrosine kinase that acts as a non-integrin receptor to sense the extracellular matrix	16186104
8	0.018	PSD3	Arf-specific PH domain coordinates membrane trafficking with actin cytoskeleton remodeling	18490450
17	0.018	CA10	Expressed in the neural cell body and in neurites, and in neurons migrating to the cortex	1204444
1	0.019	TGFBR3	Regulates migration via beta-arrestin2 and Cdc42 activation, which alters the actin cytoskeleton	19416857
19	0.019	MYPOP	Myb-related transcription factor regulated by cofilin	15615774
3	0.019	RAP2B	Activated by cAMP-activated EPAC1, stimulating PLC-epsilon and increased intracellular calcium	15319437
19	0.02	FSD1	Fibronectin III domain containing protein with microtubule binding activity	12154070
3	0.021	TNIK	Activates the c-Jun N-terminal kinase pathway to regulate the cytoskeleton via Rap activation of JNK	10521462, 15342639
8	0.021	CSMD3	CUB domain protein; reported association with autism; Homolog CSMD1 enriched in growth cones	18270536
10	0.021	PLEKHA1	PH domain containing; Demonstrated physiological function is to bind membrane phosphoinositides	10926821
2	0.025	CXCR7	CXCL12 receptor controls cell migration in different regions of the developing nervous system	18644448
4	0.026	FAT4	Regulates organization of embryonic cortex; has a key role in vertebrate planar cell polarity	19506035, 18604206
15	0.027	MEIS2	May regulate region-specific neuronal differentiation and migration in the embryonic forebrain	18706405
9	0.029	DAB2IP	RasGAP, interacts with DAB2, a negative regulator in NGF-mediated neurite outgrowth	19903888, 17317100
5	0.031	MYO10	Actin-dependent motor protein required for cranial neural cell migration; observed with filopodial actin	19718754, 19398338
13	0.034	PCDH20	Expressed in newly differentiated olfactory sensory neurons and their axons during development	18095321
5	0.035	EDIL3	Adhesion is associated with organization of actin filaments and focal contacts enriched in vinculin	11959660
2	0.036	RHOB	Small GTP-ase RhoB. RhoB expression is related to microtubule network and ECM in neural development	11506860
18	0.037	FHOD3	Plays a role in the regulation of the actin cytoskeleton	15966898
6	0.041	SYNE1	Plays a critical role in neurogenesis and neuronal migration in mice	19874786
12	0.041	CKAP4	Cytoskeleton associated protein, localizes to dendritic processes with MAP2 during differentiation	15623521
17	0.043	ACCN1	Inhibits the amiloride sensitive current and migration of glioma cells	16704974
1	0.043	NUDC	Detected in embryonic neocortical regions undergoing extensive neurogenesis and neuronal migration	11734602
19	0.046	SH2D3A	Cytoplasmic protein involved in cell adhesion/migration and anti-estrogen resistance. Binds Ras	17270363
1	0.047	ACTL8	Actin-like 8	N/A
4	0.048	PCDH7	Overexpression of certain isoforms induce morphological change and Ca2+ dependent adhesion	12949613
8	0.048	PLEKHF2	Pleckstrin homology domain containing, family F, member 2	N/A
1	0.049	FMN2	Formin 2 is an actin nucleator	15289902
For genes corresponding to more than one significant linkage disequilibrium (LD) block, the lowest p-value among these blocks is presented.
